# Supplementary material for: Comparative Assessment of Antitumor Effects and Autophagy Induction as a Resistance Mechanism by Cytotoxics and EZH2 Inhibition in INI1-Negative Epithelioid Sarcoma Patient-Derived Xenograft
Source: Cancers (Basel). 2019 Jul 19;11(7):1015. doi: 10.3390/cancers11071015 (PMC6678245; doi:10.3390/cancers11071015)
Supplement: Supplementary file 1 [file cancers-11-01015-s001.zip]

Archive with 2 entries (2 files):
- Supplementary figures.pdf
- Supplementary_Tables.xlsx
