# Supplementary material for: Comparative Assessment of Antitumor Effects and Autophagy Induction as a Resistance Mechanism by Cytotoxics and EZH2 Inhibition in INI1-Negative Epithelioid Sarcoma Patient-Derived Xenograft
Source: Cancers (Basel). 2019 Jul 19;11(7):1015. doi: 10.3390/cancers11071015 (PMC6678245; doi:10.3390/cancers11071015)
Supplement: Supplementary file 1 [file cancers-11-01015-s001.zip › Supplementary_Tables.xlsx]

## Sheet: Table S1
Table S1. Table showing GSEA carried out on genes up- or down-regulated upon EZH2 inhibition by EPZ-011989.
The C2 curated gene set list was used. Enrichment features are described in terms of NES and FDR q-value (threshold = 0.05). Highlighted entry correspond to gene sets with EZH2-dependent epigenetic regulations.
Gene Set UP	Description	SIZE	NES	FDR q-val
KONDO_PROSTATE_CANCER_WITH_H3K27ME3	Top 200 genes with high histone H3 trimethylation mark at K27 (H3K27me3) in PC3 cells (prostate cancer), by ChIP-chip assay on an 88K microarray (all promoters).	79	2.49374	0
RIGGI_EWING_SARCOMA_PROGENITOR_UP	Genes up-regulated in mesenchymal stem cells (MSC) engineered to express EWS-FLI1 [GeneID=2130;2321] fusion protein.	372	2.34594	0
KAAB_HEART_ATRIUM_VS_VENTRICLE_UP	Genes up-regulated in the atria of healthy hearts, compared to venticles.	228	1.98161	0
MIYAGAWA_TARGETS_OF_EWSR1_ETS_FUSIONS_UP	Genes commonly up-regulated in UET-13 cells (mesenchymal progenitor) by expression of EWSR1 [GeneID=2130] fusions with ETS transcription factors FLI1 and ERG [GeneID=2313 ,2078].	235	1.92521	7.22892e-05
KONDO_PROSTATE_CANCER_HCP_WITH_H3K27ME3	Genes with high histone H3 trimethylation mark at K27 (H3K27me3) in PC3 cells (prostate cancer) by ChIP-chip assay on a 12K CpG array (high-CpG-density promoters, HCP).	78	1.91647	5.78313e-05
STAEGE_EWING_FAMILY_TUMOR	Genes up-regulated in Ewing family tumors (EFT) compared with normal bone marrow samples.	27	1.91407	9.88257e-05
KONDO_EZH2_TARGETS	Genes up-regulated in PC3 cells (prostate cancer) after EZH2 [GeneID=2146] knockdown by RNAi.	196	1.89676	8.47077e-05
LU_TUMOR_ANGIOGENESIS_UP	Up-regulated genes of putative pathways stimulated in tumor endothelial cells by papillary serous ovarian epithelial tumor cells.	24	1.80179	0.000261323
NUYTTEN_EZH2_TARGETS_UP	Genes up-regulated in PC3 cells (prostate cancer) after knockdown of EZH2 [GeneID=2146] by RNAi.	969	1.68583	0.00181385
BANDRES_RESPONSE_TO_CARMUSTIN_MGMT_48HR_DN	Genes down-regulated in T98G cells (glioma, express MGMT [GeneID=4255]) by carmustine [PubChem=2578] at 48 h.	119	1.51343	0.013278
KONDO_COLON_CANCER_HCP_WITH_H3K27ME1	Genes with high levels of histone H3 monomethylation mark at K27 (H3K27me1) in SW48 cells (colon cancer) by ChIP-chip assay on a 12K CpG array (CpG promoters only, HCP=high-CpG-density promoters).	24	1.50491	0.0133118
NUYTTEN_NIPP1_TARGETS_UP	Genes up-regulated in PC3 cells (prostate cancer) after knockdown of NIPP1 [GeneID=5511] by RNAi.	705	1.45868	0.0201666
Gene Set DOWN	Description	SIZE	NES	FDR q-val
ROSTY_CERVICAL_CANCER_PROLIFERATION_CLUSTER	The 'Cervical Cancer Proliferation Cluster' (CCPC): genes whose expression in cervical carcinoma positively correlates with that of the HPV E6 and E7 oncogenes; they are also differentially expressed according to disease outcome.	137	-4.00682	0
SOTIRIOU_BREAST_CANCER_GRADE_1_VS_3_UP	Up-regulated genes whose expression correlated with histologic grade of invasive breast cancer tumors: comparison of grade 1 vs grade 3.	145	-3.88282	0
CAIRO_HEPATOBLASTOMA_CLASSES_UP	Genes up-regulated in robust Cluster 2 (rC2) of hepatoblastoma samples compared to those in the robust Cluster 1 (rC1).	581	-3.84411	0
PUJANA_XPRSS_INT_NETWORK	Genes constituting the XPRSS-Int network: intersection of genes whose expression correlates with BRCA1, BRCA2, ATM, and CHEK2 [GeneID=672;675;472;11200] in a compendium of normal tissues.	165	-3.78068	0
PUJANA_BRCA_CENTERED_NETWORK	Genes constituting the BRCA-centered network (BCN).	117	-3.59461	0
CHANG_CYCLING_GENES	Fibroblast serum response genes showing periodic expression during the cell cycle; excluded from the core serum response signature.	142	-3.58426	0
PUJANA_BRCA2_PCC_NETWORK	Genes constituting the BRCA2-PCC network of transcripts whose expression positively correlated (Pearson correlation coefficient, PCC >= 0.4) with that of BRCA2 [GeneID=675] across a compendium of normal tissues.	398	-3.57199	0
MISSIAGLIA_REGULATED_BY_METHYLATION_DN	Genes down-regulated in PaCa44 and CFPAC1 cells (pancreatic cancer) after treatment with decitabine [PubChem=451668], a DNA hypomethylating agent similar to azacitidine [PubChem=9444].	118	-3.51385	0
KOBAYASHI_EGFR_SIGNALING_24HR_DN	Genes down-regulated in H1975 cells (non-small cell lung cancer, NSCLC) resistant to gefitinib [PubChem=123631] after treatment with EGFR inhibitor CL-387785 [PubChem=2776] for 24h.	242	-3.43541	0
SHEDDEN_LUNG_CANCER_POOR_SURVIVAL_A6	Cluster 6 of method A: up-regulation of these genes in patients with non-small cell lung cancer (NSCLC) predicts poor survival outcome.	424	-3.346	0
GRAHAM_CML_DIVIDING_VS_NORMAL_QUIESCENT_UP	Genes up-regulated in quiescent CD34+ [GeneID=8842] cells isolated from peripheral blood of normal donors compared to the dividing cells from CML (chronic myeloid leukemia) patients.	163	-3.29486	0
PUJANA_BREAST_CANCER_WITH_BRCA1_MUTATED_UP	The XPRSS-Int network genes up-regulated in breast tumors from patients with germline mutations in BRCA1 [GeneID=672] compared to those with the wild type allele.	56	-3.25194	0
ZHOU_CELL_CYCLE_GENES_IN_IR_RESPONSE_6HR	Cell cycle genes significantly (p =< 0.05) changed in fibroblast cells at 6 h after exposure to ionizing radiation.	81	-3.23651	0
ZHAN_MULTIPLE_MYELOMA_PR_UP	Top 50 up-regulated genes in cluster PR of multiple myeloma samples characterized by increased expression of proliferation and cell cycle genes.	44	-3.22814	0
BOYAULT_LIVER_CANCER_SUBCLASS_G3_UP	Up-regulated genes in hepatocellular carcinoma (HCC) subclass G3, defined by unsupervised clustering.	184	-3.21747	0
ZHOU_CELL_CYCLE_GENES_IN_IR_RESPONSE_24HR	Cell cycle genes significantly (p =< 0.05) changed in fibroblast cells at 24 h after exposure to ionizing radiation.	120	-3.17796	0
SONG_TARGETS_OF_IE86_CMV_PROTEIN	Cellular genes up-regulated in forskin fibroblasts by expression of CMV EI86 protein off an adenovirus vector.	60	-3.16233	0
BENPORATH_PROLIFERATION	Set 'Proliferation Cluster': genes defined in human breast tumor expression data.	136	-3.1614	0
FEVR_CTNNB1_TARGETS_DN	Genes down-regulated in intestinal crypt cells upon deletion of CTNNB1 [GeneID=1499].	516	-3.11369	0
TARTE_PLASMA_CELL_VS_PLASMABLAST_DN	Genes down-regulated in mature plasma cells compared with plasmablastic B lymphocytes.	299	-3.08721	0
RHODES_UNDIFFERENTIATED_CANCER	Genes commonly up-regulated in undifferentiated cancer relative to well-differentiated cancer, based on the meta-analysis of the OncoMine gene expression database.	67	-3.01559	0
VILLANUEVA_LIVER_CANCER_KRT19_UP	Genes over-expressed in KRT19-positive [GeneID=3880] hepatocellular carcinoma (HCC).	162	-3.00589	0
BLUM_RESPONSE_TO_SALIRASIB_DN	Selected genes down-regulated in response to the Ras inhibitor salirasib [PubChem=5469318] in a panel of cancer cell lines with constantly active HRAS [GeneID=3265].	337	-2.99188	0
LINDGREN_BLADDER_CANCER_CLUSTER_3_UP	Genes whose expression profile is specific to Cluster III of urothelial cell carcinoma (UCC) tumors.	304	-2.96104	0
LI_WILMS_TUMOR_VS_FETAL_KIDNEY_1_DN	Genes down-regulated in Wilm's tumor samples compared to fetal kidney.	159	-2.93481	0
WEST_ADRENOCORTICAL_TUMOR_UP	Up-regulated genes in pediatric adrenocortical tumors (ACT) compared to the normal tissue.	283	-2.82822	0
VECCHI_GASTRIC_CANCER_EARLY_UP	Up-regulated genes distinguishing between early gastric cancer (EGC) and normal tissue samples.	393	-2.75499	0
VERNELL_RETINOBLASTOMA_PATHWAY_UP	Cluster 1: genes up-regulated by RB1, CDNK2A [GeneID=1029;5925], and one of the E2Fs (E2F1, E2F2, or E2F3 [GeneID=1869;1870;1871]).	69	-2.73325	0
MOREAUX_MULTIPLE_MYELOMA_BY_TACI_DN	Down-regulated genes distinguishing in multiple myeloma (MM) samples with lower expression of TACI [GeneID=23495].	164	-2.68227	0
TANG_SENESCENCE_TP53_TARGETS_DN	Genes down-regulated in WI-38 cells (senescent primary fibroblasts) after inactivation of TP53 [GeneID=7157] by GSE56 polypeptide.	53	-2.65878	0
ZHAN_MULTIPLE_MYELOMA_SUBGROUPS	Top genes up-regulated in MM4 vs MM1 subgroup of multiple myeloma samples.	30	-2.62883	0
MOREAUX_B_LYMPHOCYTE_MATURATION_BY_TACI_DN	Genes down-regulated in normal bone marrow plasma cells (BMPC) compared to polyclonal plasmablasts (PPC) that also distinguished multiple myeloma (MM) samples by expression of levels of TACI [GeneID=23495].	69	-2.55113	0
CHIANG_LIVER_CANCER_SUBCLASS_PROLIFERATION_UP	Top 200 marker genes up-regulated in the 'proliferation' subclass of hepatocellular carcinoma (HCC); characterized by increased proliferation, high levels of serum AFP [GeneID=174], and chromosomal instability.	163	-2.5283	0
SU_TESTIS	Genes up-regulated specifically in human testis tissue.	55	-2.51222	0
SPIELMAN_LYMPHOBLAST_EUROPEAN_VS_ASIAN_UP	Genes up-regulated in lymphoblastoid cells from the European population compared to those from the Asian population.	456	-2.31453	0
VANTVEER_BREAST_CANCER_METASTASIS_DN	Genes whose expression is significantly and negatively correlated with poor breast cancer clinical outcome (defined as developing distant metastases in less than 5 years).	109	-2.29951	0
PYEON_HPV_POSITIVE_TUMORS_UP	Up-regulated genes in cervical carcinoma and head and neck tumors positive for human papilloma virus (HPV) compared to those negative for HPV.	84	-2.27439	0
GRAHAM_CML_QUIESCENT_VS_NORMAL_QUIESCENT_UP	Genes up-regulated in quiescent (G0) CD34+ [GeneID=8842] cells isolated from peripheral blood of CML (chronic myeloid leukemia) patients compared to the quiescent cells from normal donors.	72	-2.18268	0
PATIL_LIVER_CANCER	Genes up-regulated in hepatocellular carcinoma (HCC) compared to normal liver samples.	696	-2.15776	0
SLEBOS_HEAD_AND_NECK_CANCER_WITH_HPV_UP	Genes up-regulated in head and neck squamous cell carcinoma (HNSCC) samples positive for HPV compared to the HPV-negative tumors.	75	-2.15547	0
LINDGREN_BLADDER_CANCER_CLUSTER_1_DN	Down-regulated genes whose expression profile is specific to Custer I of urothelial cell carcinoma (UCC) tumors.	344	-2.09402	0
LIANG_SILENCED_BY_METHYLATION_DN	Genes down-regulated in LD419 cells (fibroblast) after treatment with decitabine (5-aza-2'-deoxycytidine) [PubChem=451668].	10	-2.08539	0
PYEON_CANCER_HEAD_AND_NECK_VS_CERVICAL_UP	Up-regulated genes in head and neck cancer compared to cervical carcinoma samples.	177	-2.08413	0
GRADE_COLON_CANCER_UP	Up-regulated genes in colon carcinoma tumors compared to the matched normal mucosa samples.	797	-2.01782	0
SENGUPTA_NASOPHARYNGEAL_CARCINOMA_UP	Genes up-regulated in nsopharyngeal carcinoma relative to the normal tissue.	272	-1.77694	0.00102354
FISCHER_G1_S_CELL_CYCLE	Cell cycle genes with peak expression in G1/S check point.	184	-1.74962	0.00142251
WHITFIELD_CELL_CYCLE_S	Genes periodically expressed in synchronized HeLa cells (cervical carcinoma), with peak during the S phase of cell cycle.	150	-1.70599	0.00204609
BENPORATH_ES_CORE_NINE_CORRELATED	Breast cancer compendium: 100 transcription regulators showing most correlated expression with the 9 'embryonic stem cell' transcription factors that are preferentially and coordinately overexpressed in the high-grade, ER-negative breast cancer tumors.	97	-1.52396	0.0154733
ZHAN_V2_LATE_DIFFERENTIATION_GENES	The v2LDG set: 50 most variable late differentiation genes (LDG) with similar expression patterns in bone marrow plasma cells (BPC) and multiple myeloma (MM) samples.	40	-1.46943	0.022807

## Sheet: Table S2
Table S2. Table showing the customly defined signature of 84 genes associated to autophagy, according to Orlotti et al. [39].
AUTOPHAGY
Gene Symbol	Gene Name	t-value
AKT1	AKT serine/threonine kinase 1	0.207481
AMBRA1	autophagy and beclin 1 regulator 1	-3.56523
APP	amyloid beta precursor protein	2.68796
ATG10	autophagy related 10	-1.44743
ATG12	autophagy related 12	-0.262841
ATG16L1	autophagy related 16 like 1	-1.09115
ATG16L2	autophagy related 16 like 2	2.02746
ATG3	autophagy related 3	-3.10649
ATG4A	autophagy related 4A cysteine peptidase	1.6193
ATG4B	autophagy related 4B cysteine peptidase	0.89444
ATG4C	autophagy related 4C cysteine peptidase	-0.439672
ATG4D	autophagy related 4D cysteine peptidase	1.31399
ATG5	autophagy related 5	-0.217389
ATG7	autophagy related 7	1.38625
ATG9A	autophagy related 9A	1.4162
ATG9B	autophagy related 9B	3.84748
BAD	BCL2 associated agonist of cell death	1.61136
BAK1	BCL2 antagonist/killer 1	-3.41104
BAX	BCL2 associated X, apoptosis regulator	-1.78787
BCL2	BCL2, apoptosis regulator	8.78305
BCL2L1	BCL2 like 1	1.18673
BECN1	beclin 1	-0.454277
BID	BH3 interacting domain death agonist	-2.86744
BNIP3	BCL2 interacting protein 3	-7.04993
CASP3	caspase 3	-3.49851
CASP8	caspase 8	-2.69636
CDKN1B	cyclin dependent kinase inhibitor 1B	-0.20195
CDKN2A	cyclin dependent kinase inhibitor 2A	0.391995
CLN3	CLN3, battenin	1.7248
CTSB	cathepsin B	1.18671
CTSD	cathepsin D	6.14831
CTSS	cathepsin S	1.96252
CXCR4	C-X-C motif chemokine receptor 4	5.71706
DAPK1	death associated protein kinase 1	11.0043
DRAM1	DNA damage regulated autophagy modulator 1	-1.19692
DRAM2	DNA damage regulated autophagy modulator 2	-1.34766
EIF2AK3	eukaryotic translation initiation factor 2 alpha kinase 3	2.96815
EIF4G1	eukaryotic translation initiation factor 4 gamma 1	-5.50929
ESR1	estrogen receptor 1	10.5804
EVA1A	eva-1 homolog A, regulator of programmed cell death	11.0592
FADD	Fas associated via death domain	0.989935
FAS	Fas cell surface death receptor	6.39621
GAA	glucosidase alpha, acid	3.32339
GABARAP	GABA type A receptor-associated protein	1.1829
GABARAPL1	GABA type A receptor associated protein like 1	16.3346
GABARAPL2	GABA type A receptor associated protein like 2	3.43765
HDAC1	histone deacetylase 1	-1.67889
HDAC6	histone deacetylase 6	5.34308
HGS	hepatocyte growth factor-regulated tyrosine kinase substrate	1.60719
HSP90AA1	heat shock protein 90 alpha family class A member 1	-1.60948
HSPA8	heat shock protein family A (Hsp70) member 8	-5.55665
HTT	huntingtin	-1.65759
IFNG	interferon gamma	8.71503
IGF1	insulin like growth factor 1	6.71865
LAMP1	lysosomal associated membrane protein 1	3.76385
LAMP2	lysosomal associated membrane protein 2	6.0158
MAP1LC3A	microtubule associated protein 1 light chain 3 alpha	2.82917
MAP1LC3B	microtubule associated protein 1 light chain 3 beta	-0.448282
MAPK14	mitogen-activated protein kinase 14	-2.04195
MAPK8	mitogen-activated protein kinase 8	0.825131
MTOR	mechanistic target of rapamycin kinase	-2.74511
NFKB1	nuclear factor kappa B subunit 1	-2.896
NPC1	NPC intracellular cholesterol transporter 1	-1.22535
PIK3C3	phosphatidylinositol 3-kinase catalytic subunit type 3	2.18403
PIK3R4	phosphoinositide-3-kinase regulatory subunit 4	-4.32092
PRKAA1	protein kinase AMP-activated catalytic subunit alpha 1	-4.12941
PTEN	phosphatase and tensin homolog	-3.06684
RAB24	RAB24, member RAS oncogene family	0.643906
RAB27A	RAB27A, member RAS oncogene family	4.07326
RB1	RB transcriptional corepressor 1	-4.24505
RPS6KB1	ribosomal protein S6 kinase B1	-1.3441
SNCA	synuclein alpha	6.15378
SQSTM1	sequestosome 1	-0.427884
TGFB1	transforming growth factor beta 1	0.398155
TGM2	transglutaminase 2	9.47213
TMEM74	transmembrane protein 74	8.19898
TNF	tumor necrosis factor	1.50765
TNFSF10	TNF superfamily member 10	3.3651
TP53	tumor protein p53	-5.20715
TP73	tumor protein p73	0.814291
ULK1	unc-51 like autophagy activating kinase 1	1.37866
ULK2	unc-51 like autophagy activating kinase 2	-2.16151
UVRAG	UV radiation resistance associated	-0.330565
WIPI1	WD repeat domain, phosphoinositide interacting 1	2.51467

## Sheet: Table S3
Table S3: Table reporting RNA-seq results.
Entrez.ID	ENSEMBL.ID	Symbol	logFC	AveExpr	t	P.Value	adj.P.Val	B
8242	ENSG00000141753	IGFBP4	4.79507	5.7648	39.4021	2.68e-06	0.00892116	5.77629
15094	ENSG00000180616	SSTR2	-3.73768	5.3406	-31.8299	6.25e-06	0.00892116	5.10669
305	ENSG00000011465	DCN	6.23651	6.41807	31.8348	6.24e-06	0.00892116	5.07877
12544	ENSG00000168672	FAM84B	4.37161	4.20987	28.8299	9.24e-06	0.00892116	4.61136
5353	ENSG00000122786	CALD1	6.88387	4.71826	29.1513	8.84e-06	0.00892116	4.5032
15961	ENSG00000184347	SLIT3	6.56911	4.90269	27.5294	1.11e-05	0.00892116	4.40142
5721	ENSG00000125629	INSIG2	2.26473	5.81011	25.2676	1.56e-05	0.00892116	4.23684
4454	ENSG00000115380	EFEMP1	6.5624	4.25073	26.4506	1.3e-05	0.00892116	4.16774
4177	ENSG00000113140	SPARC	7.27169	4.83122	25.2361	1.56e-05	0.00892116	4.06599
9354	ENSG00000149948	HMGA2	6.35549	2.81453	29.1058	8.9e-06	0.00892116	4.03398
4882	ENSG00000118785	SPP1	8.6443	5.7376	24.0916	1.88e-05	0.00892116	3.9418
10039	ENSG00000156103	MMP16	5.64946	2.45601	27.3509	1.14e-05	0.00892116	3.8955
5619	ENSG00000124749	COL21A1	5.65499	2.56202	26.8324	1.23e-05	0.00892116	3.88613
16882	ENSG00000187955	COL14A1	3.96437	5.2005	22.928	2.28e-05	0.00892116	3.87285
8811	ENSG00000145730	PAM	2.78138	6.43114	23.112	2.21e-05	0.00892116	3.85248
9866	ENSG00000154511	FAM69A	3.64966	3.42694	23.1275	2.21e-05	0.00892116	3.83375
2247	ENSG00000100234	TIMP3	6.6645	4.93564	22.6754	2.38e-05	0.00892116	3.76997
4862	ENSG00000118523	CTGF	7.90708	5.06584	22.76	2.35e-05	0.00892116	3.72569
14375	ENSG00000176971	FIBIN	4.66566	3.44118	22.5491	2.44e-05	0.00892116	3.70099
3348	ENSG00000106546	AHR	5.62773	2.65658	24.1942	1.85e-05	0.00892116	3.66843
11635	ENSG00000165092	ALDH1A1	7.52357	3.10658	24.5474	1.74e-05	0.00892116	3.57339
1747	ENSG00000087245	MMP2	5.76071	6.01932	21.2195	3.1e-05	0.00892116	3.56502
4213	ENSG00000113389	NPR3	5.1748	2.31637	23.1974	2.18e-05	0.00892116	3.52561
7878	ENSG00000139329	LUM	5.70839	6.41945	21.0463	3.2e-05	0.00892116	3.5201
5361	ENSG00000122870	BICC1	6.91118	1.95441	26.9019	1.21e-05	0.00892116	3.50277
1966	ENSG00000091986	CCDC80	7.00452	5.14861	20.7514	3.38e-05	0.00892116	3.45727
4097	ENSG00000112414	GPR126	5.37488	2.14267	22.9045	2.29e-05	0.00892116	3.42444
7975	ENSG00000139998	RAB15	2.52846	5.25473	20.6812	3.43e-05	0.00892116	3.417
12258	ENSG00000167601	AXL	4.64837	3.33705	20.7816	3.36e-05	0.00892116	3.41683
5419	ENSG00000123384	LRP1	1.79928	8.13078	20.8518	3.32e-05	0.00892116	3.39737
15630	ENSG00000183087	GAS6	3.12377	2.95421	20.158	3.79e-05	0.00892116	3.33029
7288	ENSG00000136153	LMO7	3.01956	4.80548	20.0785	3.85e-05	0.00892116	3.3291
13103	ENSG00000171033	PKIA	6.20636	1.81485	23.8763	1.95e-05	0.00892116	3.3285
2854	ENSG00000103528	SYT17	4.04452	2.42548	20.4434	3.59e-05	0.00892116	3.27857
661	ENSG00000049130	KITLG	4.03487	4.21244	19.6367	4.2e-05	0.00892116	3.26519
9399	ENSG00000150630	VEGFC	5.32395	1.84804	22.0688	2.65e-05	0.00892116	3.25846
3700	ENSG00000109452	INPP4B	7.35136	1.49977	26.238	1.34e-05	0.00892116	3.23833
6174	ENSG00000129270	MMP28	5.18993	2.93305	20.1454	3.8e-05	0.00892116	3.23787
7817	ENSG00000138814	PPP3CA	5.598	3.4332	19.7753	4.09e-05	0.00892116	3.2154
1204	ENSG00000072422	RHOBTB1	2.85334	5.01907	19.5787	4.25e-05	0.00892116	3.20694
18000	ENSG00000198053	SIRPA	4.57034	3.19689	19.5722	4.26e-05	0.00892116	3.20156
15406	ENSG00000182197	EXT1	2.34817	6.48534	19.8591	4.02e-05	0.00892116	3.17888
317	ENSG00000012171	SEMA3B	2.73441	3.46163	19.198	4.59e-05	0.00892116	3.1761
4074	ENSG00000112297	AIM1	4.73934	2.64931	19.5892	4.24e-05	0.00892116	3.13684
5436	ENSG00000123500	COL10A1	7.16512	7.75448	19.2529	4.54e-05	0.00892116	3.13109
7788	ENSG00000138735	PDE5A	5.99392	1.5968	21.887	2.74e-05	0.00892116	3.10093
17390	ENSG00000196352	CD55	7.56578	2.53093	20.8599	3.31e-05	0.00892116	3.03992
5724	ENSG00000125633	CCDC93	1.84946	6.39582	19.2233	4.57e-05	0.00892116	3.02602
14169	ENSG00000176049	JAKMIP2	5.86103	1.18797	21.789	2.79e-05	0.00892116	2.99389
1945	ENSG00000091482	SMPX	4.57955	1.97301	19.3056	4.5e-05	0.00892116	2.98948
24677	ENSG00000218336	TENM3	6.92999	3.30589	18.988	4.8e-05	0.00892116	2.98311
6276	ENSG00000130203	APOE	4.81211	4.40237	18.0225	5.89e-05	0.00892116	2.92803
12448	ENSG00000168268	NT5DC2	-1.69569	5.54395	-18.6668	5.13e-05	0.00892116	2.92686
9827	ENSG00000154175	ABI3BP	6.74605	1.04171	22.5602	2.43e-05	0.00892116	2.91441
9793	ENSG00000153956	CACNA2D1	8.30352	1.79942	22.2582	2.57e-05	0.00892116	2.90341
7813	ENSG00000138798	EGF	5.6009	1.04584	20.8381	3.33e-05	0.00892116	2.88319
6221	ENSG00000129682	FGF13	6.07884	1.31004	20.5775	3.5e-05	0.00892116	2.87603
2601	ENSG00000101871	MID1	5.18986	2.87529	17.9868	5.94e-05	0.00892116	2.85643
7220	ENSG00000135842	FAM129A	4.90536	1.94467	18.5784	5.23e-05	0.00892116	2.84733
671	ENSG00000049323	LTBP1	6.78517	3.57645	17.8292	6.15e-05	0.00892116	2.81951
1667	ENSG00000085276	MECOM	6.8725	1.95431	19.5145	4.31e-05	0.00892116	2.81815
11145	ENSG00000163513	TGFBR2	6.78676	4.70892	17.5203	6.58e-05	0.00892116	2.81673
9471	ENSG00000151322	NPAS3	3.86471	1.6629	18.2311	5.63e-05	0.00892116	2.80465
1238	ENSG00000073331	ALPK1	5.12628	1.11006	19.5924	4.24e-05	0.00892116	2.79942
916	ENSG00000064989	CALCRL	4.74425	2.52481	17.7216	6.29e-05	0.00892116	2.79102
1266	ENSG00000074181	NOTCH3	4.50743	2.05016	17.9301	6.01e-05	0.00892116	2.77938
7874	ENSG00000139304	PTPRQ	5.16489	1.07175	19.4616	4.35e-05	0.00892116	2.76966
1309	ENSG00000075239	ACAT1	-1.4314	7.25014	-18.1664	5.71e-05	0.00892116	2.76419
11123	ENSG00000163453	IGFBP7	4.72091	3.58284	17.2816	6.95e-05	0.00892116	2.76267
9646	ENSG00000152583	SPARCL1	5.16575	1.92322	18.0803	5.82e-05	0.00892116	2.74428
4159	ENSG00000112964	GHR	3.85289	1.53642	17.9183	6.03e-05	0.00892116	2.73007
4333	ENSG00000114541	FRMD4B	5.4117	2.04283	17.9332	6.01e-05	0.00892116	2.72467
6973	ENSG00000134504	KCTD1	2.50384	3.72926	17.1704	7.13e-05	0.00892116	2.72195
9079	ENSG00000147606	SLC26A7	6.12255	2.68308	17.6342	6.42e-05	0.00892116	2.71769
12973	ENSG00000170477	KRT4	4.35486	3.02777	17.0667	7.3e-05	0.00892116	2.70442
416	ENSG00000021645	NRXN3	6.79195	0.480633	22.1496	2.62e-05	0.00892116	2.69458
4696	ENSG00000117020	AKT3	7.90206	1.44892	20.4638	3.57e-05	0.00892116	2.69178
10562	ENSG00000160255	ITGB2	3.12889	2.21704	17.0944	7.25e-05	0.00892116	2.68813
8696	ENSG00000144810	COL8A1	9.54787	2.27197	20.11	3.83e-05	0.00892116	2.65945
14598	ENSG00000178033	FAM26E	3.19269	3.07724	16.7723	7.81e-05	0.00892116	2.64871
8375	ENSG00000143013	LMO4	5.05849	2.61562	17.0104	7.39e-05	0.00892116	2.64608
11376	ENSG00000164125	FAM198B	8.76462	3.07388	17.983	5.94e-05	0.00892116	2.64126
18161	ENSG00000198542	ITGBL1	6.04621	2.5837	17.2287	7.03e-05	0.00892116	2.63522
3271	ENSG00000106034	CPED1	5.36718	2.75917	16.9487	7.5e-05	0.00892116	2.6342
17540	ENSG00000196739	COL27A1	2.38286	3.96382	16.7636	7.83e-05	0.00892116	2.6052
14695	ENSG00000178568	ERBB4	5.76129	0.552164	19.4624	4.35e-05	0.00892116	2.58277
4348	ENSG00000114698	PLSCR4	6.08415	2.499	16.9971	7.41e-05	0.00892116	2.58134
7119	ENSG00000135362	PRR5L	4.56601	2.10294	16.8116	7.74e-05	0.00892116	2.57547
12543	ENSG00000168671	UGT3A2	5.43133	3.2768	16.4585	8.41e-05	0.00892116	2.56193
7778	ENSG00000138675	FGF5	7.6871	0.516423	21.8074	2.78e-05	0.00892116	2.56061
10857	ENSG00000162496	DHRS3	2.512	3.00586	16.3578	8.62e-05	0.00892116	2.54928
1705	ENSG00000086205	FOLH1	10.1156	-1.4374	27.266	1.15e-05	0.00892116	2.53721
198	ENSG00000007933	FMO3	8.42856	0.886685	21.1404	3.14e-05	0.00892116	2.52066
6206	ENSG00000129538	RNASE1	5.39423	1.93792	16.8514	7.67e-05	0.00892116	2.51888
9717	ENSG00000153162	BMP6	4.37154	4.50763	16.3109	8.72e-05	0.00892116	2.50958
3474	ENSG00000107796	ACTA2	2.81623	6.95392	17.0719	7.29e-05	0.00892116	2.5001
9294	ENSG00000149485	FADS1	-1.8691	6.78467	-17.1161	7.21e-05	0.00892116	2.49655
16726	ENSG00000187244	BCAM	5.36491	1.95326	16.6987	7.95e-05	0.00892116	2.49419
17845	ENSG00000197632	SERPINB2	8.35951	0.674032	21.5029	2.94e-05	0.00892116	2.49246
1445	ENSG00000078596	ITM2A	7.52003	4.38152	16.1422	9.08e-05	0.00892116	2.4915
3831	ENSG00000110693	SOX6	4.74976	0.630294	17.8852	6.07e-05	0.00892116	2.48727
7295	ENSG00000136167	LCP1	10.1482	0.163825	24.5096	1.75e-05	0.00892116	2.45692
3410	ENSG00000107104	KANK1	5.81084	1.79985	16.6627	8.02e-05	0.00892116	2.43924
12948	ENSG00000170390	DCLK2	2.95837	2.49023	15.9011	9.63e-05	0.00892116	2.43787
7491	ENSG00000137198	GMPR	3.62448	3.03126	15.883	9.67e-05	0.00892116	2.43636
10405	ENSG00000159166	LAD1	5.16386	1.039	17.0966	7.25e-05	0.00892116	2.42584
17585	ENSG00000196878	LAMB3	7.62329	5.15899	15.8351	9.79e-05	0.00892116	2.42288
533	ENSG00000035862	TIMP2	1.34776	6.62256	16.86	7.65e-05	0.00892116	2.42058
17555	ENSG00000196781	TLE1	1.79822	4.15503	16.1526	9.06e-05	0.00892116	2.41357
15213	ENSG00000181195	PENK	7.87441	1.5439	17.8011	6.18e-05	0.00892116	2.40709
4141	ENSG00000112769	LAMA4	6.04839	1.90717	16.3968	8.54e-05	0.00892116	2.39012
10306	ENSG00000158352	SHROOM4	5.29377	0.468193	17.704	6.32e-05	0.00892116	2.38503
12730	ENSG00000169432	SCN9A	8.65622	1.07689	19.3399	4.46e-05	0.00892116	2.3839
3913	ENSG00000111319	SCNN1A	6.25613	2.31885	16.1172	9.13e-05	0.00892116	2.37933
793	ENSG00000058091	CDK14	7.28181	1.30681	17.4979	6.62e-05	0.00892116	2.37288
14561	ENSG00000177822	AC108142.1	9.08885	-1.95073	24.3358	1.8e-05	0.00892116	2.36834
10067	ENSG00000156299	TIAM1	5.57814	1.32209	16.5866	8.16e-05	0.00892116	2.3654
8618	ENSG00000144278	GALNT13	2.91579	2.05773	15.6425	0.000102684	0.00892116	2.36194
10757	ENSG00000161905	ALOX15	4.66118	1.72607	15.9717	9.46e-05	0.00892116	2.35576
8888	ENSG00000146197	SCUBE3	5.13121	0.920282	16.7823	7.79e-05	0.00892116	2.35468
9189	ENSG00000148541	FAM13C	4.78478	0.415252	17.2021	7.07e-05	0.00892116	2.338
17847	ENSG00000197641	SERPINB13	9.99466	0.455775	22.1631	2.61e-05	0.00892116	2.32959
6787	ENSG00000133138	TBC1D8B	4.53722	1.45361	15.9375	9.54e-05	0.00892116	2.32049
3268	ENSG00000106025	TSPAN12	4.25318	1.9315	15.5868	0.000104131	0.00892116	2.3125
11559	ENSG00000164796	CSMD3	4.01383	2.6254	15.4004	0.000109152	0.00893018	2.31236
6074	ENSG00000128512	DOCK4	4.19415	1.63772	15.6914	0.000101438	0.00892116	2.30615
8060	ENSG00000140545	MFGE8	2.74677	6.99152	16.3676	8.6e-05	0.00892116	2.30604
7061	ENSG00000135048	TMEM2	3.89385	3.77911	15.4163	0.000108713	0.00893018	2.2995
2641	ENSG00000102057	KCND1	3.53892	1.91453	15.4265	0.000108433	0.00893018	2.29313
15612	ENSG00000183023	SLC8A1	6.20616	0.771295	17.0551	7.32e-05	0.00892116	2.28877
13024	ENSG00000170689	HOXB9	3.5988	3.46677	15.3404	0.000110835	0.00894843	2.28769
9924	ENSG00000155011	DKK2	7.82597	3.40678	15.4966	0.000106524	0.00893018	2.27816
843	ENSG00000061918	GUCY1B3	3.92197	1.16331	15.7721	9.94e-05	0.00892116	2.27315
4640	ENSG00000116711	PLA2G4A	8.76025	0.62177	19.6117	4.23e-05	0.00892116	2.26924
4223	ENSG00000113494	PRLR	8.61363	-2.18835	22.8244	2.32e-05	0.00892116	2.26508
13914	ENSG00000174749	C4orf32	10.191	-1.40018	21.5408	2.92e-05	0.00892116	2.2592
4699	ENSG00000117069	ST6GALNAC5	8.55614	-2.21699	22.7493	2.35e-05	0.00892116	2.25762
11231	ENSG00000163736	PPBP	9.93785	-1.52553	21.5904	2.89e-05	0.00892116	2.25404
4011	ENSG00000111885	MAN1A1	1.92471	5.48619	16.0381	9.31e-05	0.00892116	2.25226
10207	ENSG00000157502	MUM1L1	8.08978	-0.865086	21.7122	2.83e-05	0.00892116	2.25188
10706	ENSG00000161381	PLXDC1	5.63434	1.201	16.069	9.24e-05	0.00892116	2.25078
8690	ENSG00000144749	LRIG1	5.27639	2.61646	15.2037	0.000114784	0.00908047	2.2447
6832	ENSG00000133636	NTS	5.34054	4.95837	15.2686	0.000112887	0.00898779	2.23563
3444	ENSG00000107518	ATRNL1	6.48393	0.0565542	18.2058	5.66e-05	0.00892116	2.23524
56709	ENSG00000270907	NA	8.41561	-2.28713	22.0779	2.65e-05	0.00892116	2.21112
3155	ENSG00000105552	BCAT2	-1.37837	5.27152	-15.8609	9.73e-05	0.00892116	2.20357
8610	ENSG00000144218	AFF3	8.02812	0.0851719	19.5617	4.27e-05	0.00892116	2.20034
7575	ENSG00000137699	TRIM29	5.86661	0.342302	16.8991	7.58e-05	0.00892116	2.19773
12622	ENSG00000168994	PXDC1	4.94951	0.631227	16.1086	9.15e-05	0.00892116	2.1975
400	ENSG00000019582	CD74	7.46698	-0.440915	20.5121	3.54e-05	0.00892116	2.19705
8772	ENSG00000145390	USP53	4.09368	3.30919	14.9406	0.000122901	0.00913309	2.19236
8800	ENSG00000145681	HAPLN1	6.99952	3.56651	14.9564	0.000122391	0.00913309	2.18959
9852	ENSG00000154358	OBSCN	3.77485	1.84938	15.018	0.000120439	0.00913309	2.18831
20290	ENSG00000203867	RBM20	5.08894	0.368887	16.4114	8.51e-05	0.00892116	2.1873
17387	ENSG00000196344	ADH7	7.75075	-1.03472	20.9375	3.27e-05	0.00892116	2.18645
13381	ENSG00000172164	SNTB1	4.38473	1.24185	15.3838	0.000109616	0.00893018	2.18621
16217	ENSG00000185275	CD24P4	5.45633	0.984289	15.8418	9.77e-05	0.00892116	2.18373
20431	ENSG00000204287	HLA-DRA	8.76674	-2.11214	21.2218	3.1e-05	0.00892116	2.17776
16539	ENSG00000186472	PCLO	4.89538	0.899896	15.6591	0.000102261	0.00892116	2.16775
9795	ENSG00000153976	HS3ST3A1	8.72286	-2.1332	21.0609	3.19e-05	0.00892116	2.16491
934	ENSG00000065357	DGKA	1.92791	5.33473	15.6808	0.000101707	0.00892116	2.16302
8667	ENSG00000144642	RBMS3	8.04072	1.88248	15.8792	9.68e-05	0.00892116	2.15879
14191	ENSG00000176153	GPX2	6.24133	0.201454	17.0868	7.26e-05	0.00892116	2.15861
5212	ENSG00000121552	CSTA	4.97325	0.298468	16.2718	8.8e-05	0.00892116	2.15778
15417	ENSG00000182247	UBE2E2	8.05795	0.092151	19.0384	4.75e-05	0.00892116	2.15402
7764	ENSG00000138639	ARHGAP24	6.21006	0.687541	16.265	8.81e-05	0.00892116	2.14962
226	ENSG00000008513	ST3GAL1	2.94913	3.12537	14.8109	0.000127163	0.00913309	2.1486
3212	ENSG00000105767	CADM4	1.48684	5.10546	15.593	0.000103968	0.00892116	2.1429
11555	ENSG00000164764	SBSPON	4.88483	0.645847	15.6608	0.000102217	0.00892116	2.12588
11113	ENSG00000163412	EIF4E3	5.41817	2.15811	14.8204	0.000126844	0.00913309	2.11848
10214	ENSG00000157554	ERG	4.99546	0.58457	15.7019	0.000101173	0.00892116	2.11636
20234	ENSG00000203727	SAMD5	6.59009	0.516822	16.4835	8.36e-05	0.00892116	2.11489
14491	ENSG00000177494	ZBED2	5.65729	3.95943	14.6409	0.000133035	0.00917157	2.11353
10369	ENSG00000158813	EDA	4.59207	1.64826	14.851	0.000125827	0.00913309	2.10972
3054	ENSG00000105088	OLFM2	6.05452	3.14017	14.6047	0.000134328	0.00917157	2.10341
1580	ENSG00000082293	COL19A1	7.52114	-0.175777	18.4708	5.35e-05	0.00892116	2.08628
2698	ENSG00000102468	HTR2A	7.98414	-2.50279	20.5395	3.52e-05	0.00892116	2.08567
2711	ENSG00000102678	FGF9	7.90653	-2.54191	20.6	3.48e-05	0.00892116	2.0845
15012	ENSG00000180178	FAR2P1	7.44806	-1.18625	19.701	4.15e-05	0.00892116	2.08179
1466	ENSG00000079156	OSBPL6	7.54251	0.536238	16.7951	7.77e-05	0.00892116	2.07528
4498	ENSG00000115641	FHL2	2.44025	3.78778	14.7299	0.00012992	0.0091603	2.06928
3920	ENSG00000111341	MGP	6.48833	6.97888	15.0342	0.000119933	0.00913309	2.06181
9205	ENSG00000148700	ADD3	3.94443	4.86461	14.8292	0.000126552	0.00913309	2.05769
11971	ENSG00000166415	WDR72	6.39597	-0.307902	17.3327	6.87e-05	0.00892116	2.04358
21091	ENSG00000206538	VGLL3	8.35419	-0.364364	18.6578	5.14e-05	0.00892116	2.03893
7555	ENSG00000137558	PI15	7.07937	4.36377	14.343	0.000144164	0.00931488	2.03771
1370	ENSG00000076770	MBNL3	6.69863	-0.578978	18.2241	5.64e-05	0.00892116	2.03346
492	ENSG00000030419	IKZF2	6.06414	0.313305	15.9296	9.56e-05	0.00892116	2.02979
14868	ENSG00000179399	GPC5	7.81675	-2.58645	19.8863	4e-05	0.00892116	2.02766
1029	ENSG00000067715	SYT1	5.36698	2.48242	14.3266	0.000144811	0.00931488	2.02048
13655	ENSG00000173376	NDNF	7.95265	-2.51838	19.661	4.18e-05	0.00892116	2.0199
7775	ENSG00000138669	PRKG2	7.65118	-2.66949	19.8644	4.02e-05	0.00892116	2.01425
21030	ENSG00000206072	SERPINB11	9.09781	-1.9454	18.8061	4.98e-05	0.00892116	2.01043
15041	ENSG00000180318	ALX1	8.88347	-2.05406	18.8486	4.94e-05	0.00892116	2.00441
12737	ENSG00000169474	SPRR1A	7.67937	-2.65557	19.7038	4.15e-05	0.00892116	2.00433
5125	ENSG00000120708	TGFBI	7.78632	6.82048	14.5787	0.000135266	0.00917157	2.00192
9371	ENSG00000150275	PCDH15	3.20784	2.96375	14.2419	0.000148201	0.00944014	1.99896
3425	ENSG00000107249	GLIS3	1.35742	5.37006	15.1646	0.000115949	0.00913309	1.98739
6844	ENSG00000133710	SPINK5	5.25032	4.7361	14.3668	0.000143232	0.00931488	1.98627
6125	ENSG00000128872	TMOD2	2.77063	2.2533	14.1327	0.000152724	0.0095728	1.98285
15321	ENSG00000181804	SLC9A9	7.01587	0.13796	16.3267	8.68e-05	0.00892116	1.97104
3715	ENSG00000109610	SOD3	7.51195	-2.73918	19.3681	4.44e-05	0.00892116	1.96649
34252	ENSG00000234224	TMEM229A	8.53114	-2.22883	18.5555	5.25e-05	0.00892116	1.96185
3343	ENSG00000106536	POU6F2	7.50362	-2.74338	19.295	4.5e-05	0.00892116	1.96017
5104	ENSG00000120594	PLXDC2	8.92638	0.847086	16.4447	8.44e-05	0.00892116	1.96003
3303	ENSG00000106278	PTPRZ1	9.68754	0.543529	17.5815	6.49e-05	0.00892116	1.95895
6319	ENSG00000130433	CACNG6	1.85312	3.76596	14.4	0.000141947	0.00931488	1.95579
53530	ENSG00000265933	LINC00668	7.99501	-2.4981	18.6905	5.11e-05	0.00892116	1.94379
8358	ENSG00000142798	HSPG2	2.14491	7.67642	15.1272	0.000117075	0.00913309	1.93967
8829	ENSG00000145832	SLC25A48	7.40283	-2.79366	19.072	4.72e-05	0.00892116	1.93498
9731	ENSG00000153253	SCN3A	4.65054	3.0224	13.9517	0.00016061	0.00963689	1.93076
6768	ENSG00000133101	CCNA1	5.45634	1.4067	14.2944	0.000146086	0.00936619	1.92822
3694	ENSG00000109339	MAPK10	6.28476	-0.786208	17.3271	6.88e-05	0.00892116	1.92266
628	ENSG00000047365	ARAP2	5.56385	0.814468	14.6423	0.000132984	0.00917157	1.92108
7832	ENSG00000139112	GABARAPL1	8.59218	0.537327	16.3346	8.67e-05	0.00892116	1.90991
15069	ENSG00000180447	GAS1	5.5285	-0.0540592	15.3808	0.000109698	0.00893018	1.90438
15147	ENSG00000180875	GREM2	8.88619	0.937302	15.8623	9.72e-05	0.00892116	1.89989
314	ENSG00000012048	BRCA1	-1.49679	4.75729	-14.6166	0.0001339	0.00917157	1.89245
5571	ENSG00000124479	NDP	4.96281	0.72228	14.4071	0.000141675	0.00931488	1.88858
15292	ENSG00000181690	PLAG1	5.57043	1.09725	14.2794	0.000146686	0.00937407	1.88329
5445	ENSG00000123572	NRK	7.25565	-2.86718	18.5709	5.24e-05	0.00892116	1.88245
6709	ENSG00000132746	ALDH3B2	4.40961	0.0167959	14.8013	0.000127486	0.00913309	1.88174
1853	ENSG00000089327	FXYD5	6.45448	2.31505	13.9054	0.000162704	0.00970857	1.87647
7236	ENSG00000135919	SERPINE2	6.27473	0.446298	14.9468	0.000122702	0.00913309	1.87625
11356	ENSG00000164093	PITX2	1.78441	4.54402	14.4484	0.000140096	0.00931488	1.87538
13939	ENSG00000174899	C3orf55	4.29047	0.206587	14.5512	0.000136267	0.00917157	1.87113
7025	ENSG00000134824	FADS2	-1.82227	8.03842	-14.8571	0.000125623	0.00913309	1.86263
8851	ENSG00000145936	KCNMB1	8.93872	0.171016	16.7663	7.82e-05	0.00892116	1.86158
8362	ENSG00000142871	CYR61	2.03591	5.14787	14.5846	0.000135053	0.00917157	1.85741
2414	ENSG00000100867	DHRS2	2.91378	1.86604	13.6517	0.000174825	0.00982776	1.84787
28947	ENSG00000226919	RP11-80B9.1	7.1449	-2.92267	18.2334	5.63e-05	0.00892116	1.84463
10339	ENSG00000158555	GDPD5	2.17871	2.86583	13.7376	0.000170598	0.00977684	1.84131
17452	ENSG00000196482	ESRRG	7.82732	-2.58205	17.6599	6.38e-05	0.00892116	1.83912
244	ENSG00000009790	TRAF3IP3	3.87638	0.64626	13.9855	0.000159096	0.00963689	1.82805
6720	ENSG00000132821	VSTM2L	3.00584	1.73877	13.5835	0.000178274	0.00986034	1.8261
1560	ENSG00000081803	CADPS2	6.29961	1.37628	13.9919	0.000158816	0.00963689	1.81927
560	ENSG00000038427	VCAN	5.6242	4.66419	13.7402	0.000170474	0.00977684	1.81661
3830	ENSG00000110680	CALCA	7.58414	-2.70243	17.552	6.54e-05	0.00892116	1.81324
15079	ENSG00000180530	NRIP1	7.51716	-0.783199	16.7053	7.94e-05	0.00892116	1.81302
9239	ENSG00000149021	SCGB1A1	4.79601	-0.398929	14.9595	0.000122293	0.00913309	1.80929
13449	ENSG00000172403	SYNPO2	5.18634	-0.326298	15.0048	0.000120857	0.00913309	1.80781
26897	ENSG00000224099	AC064834.1	7.36958	-0.252286	16.0368	9.31e-05	0.00892116	1.80537
8700	ENSG00000144824	PHLDB2	7.15631	1.85986	13.844	0.00016554	0.00977684	1.79732
12744	ENSG00000169507	SLC38A11	8.71614	0.742061	15.2959	0.000112102	0.00897689	1.79338
6527	ENSG00000131650	KREMEN2	4.42879	0.76012	13.8369	0.000165873	0.00977684	1.78863
13080	ENSG00000170927	PKHD1	6.76891	-0.306064	15.6026	0.000103717	0.00892116	1.78611
11596	ENSG00000164932	CTHRC1	7.86633	1.8368	13.9587	0.000160293	0.00963689	1.78591
5683	ENSG00000125384	PTGER2	7.37079	-2.80917	17.4012	6.76e-05	0.00892116	1.78392
9395	ENSG00000150594	ADRA2A	5.01965	0.559524	14.023	0.000157444	0.00963689	1.78321
49906	ENSG00000260244	RP11-588K22.2	7.74078	-2.62399	17.1473	7.16e-05	0.00892116	1.7825
27002	ENSG00000224260	RP1-272L16.1	6.96704	-3.01161	17.6566	6.39e-05	0.00892116	1.7779
39164	ENSG00000241794	SPRR2A	6.98999	-2.99988	17.5324	6.56e-05	0.00892116	1.76806
48089	ENSG00000258100	RP11-121E16.1	7.61055	-2.69045	17.0809	7.27e-05	0.00892116	1.76728
1193	ENSG00000072163	LIMS2	2.16845	3.75165	13.7503	0.000169983	0.00977684	1.76541
13255	ENSG00000171617	ENC1	5.61522	3.68806	13.409	0.00018749	0.00986034	1.76487
14725	ENSG00000178726	THBD	4.96488	-0.555589	14.923	0.000123466	0.00913309	1.76
12616	ENSG00000168959	GRM5	7.21068	-2.89019	17.2575	6.99e-05	0.00892116	1.75807
9506	ENSG00000151572	ANO4	8.46694	-2.2607	16.5119	8.31e-05	0.00892116	1.75142
9322	ENSG00000149633	KIAA1755	3.30604	1.10681	13.3979	0.000188095	0.00986034	1.74203
7278	ENSG00000136111	TBC1D4	1.6232	3.94828	13.7912	0.000168028	0.00977684	1.7375
5780	ENSG00000125848	FLRT3	4.93333	0.711436	13.6981	0.000172523	0.00977684	1.73328
12653	ENSG00000169122	FAM110B	6.52187	0.303923	14.396	0.000142099	0.00931488	1.73189
44619	ENSG00000253151	NA	6.9529	-3.01891	17.1894	7.09e-05	0.00892116	1.73153
10892	ENSG00000162624	LHX8	7.68127	-2.65517	16.6985	7.95e-05	0.00892116	1.73083
13863	ENSG00000174469	CNTNAP2	2.55069	6.0577	14.3497	0.000143902	0.00931488	1.72649
7033	ENSG00000134871	COL4A2	7.28681	-2.8511	16.8688	7.64e-05	0.00892116	1.72371
5252	ENSG00000121904	CSMD2	6.92875	-3.03099	17.1005	7.24e-05	0.00892116	1.72069
51120	ENSG00000261801	LOXL1-AS1	3.12906	1.15011	13.2896	0.000194143	0.00986034	1.71921
35757	ENSG00000236318	AC019117.1	7.09679	-2.94713	16.9543	7.49e-05	0.00892116	1.71881
10994	ENSG00000162981	FAM84A	7.1639	-0.591818	15.7942	9.89e-05	0.00892116	1.71878
5206	ENSG00000121440	PDZRN3	7.40171	0.449006	14.4824	0.000138816	0.00926339	1.71364
384	ENSG00000018236	CNTN1	8.26218	0.88016	14.3996	0.000141961	0.00931488	1.70814
13032	ENSG00000170775	GPR37	7.08687	-2.95117	16.8439	7.68e-05	0.00892116	1.70671
3239	ENSG00000105894	PTN	7.51411	1.76572	13.5569	0.000179638	0.00986034	1.70486
2684	ENSG00000102349	KLF8	3.71045	0.214244	13.6532	0.000174749	0.00982776	1.70428
17299	ENSG00000196104	SPOCK3	4.8629	1.54222	13.2594	0.000195869	0.00986034	1.70275
6840	ENSG00000133687	TMTC1	6.24803	-0.388258	14.8815	0.000124821	0.00913309	1.70059
1241	ENSG00000073464	CLCN4	6.95129	-3.01981	16.8857	7.61e-05	0.00892116	1.70051
2672	ENSG00000102243	VGLL1	6.76413	-3.11309	16.9953	7.42e-05	0.00892116	1.69646
1113	ENSG00000070182	SPTB	5.78063	0.326767	13.9514	0.000160623	0.00963689	1.69508
1358	ENSG00000076356	PLXNA2	4.64875	1.73273	13.1517	0.000202195	0.00986034	1.68879
7068	ENSG00000135077	HAVCR2	7.46013	-2.7643	16.4262	8.48e-05	0.00892116	1.68697
11846	ENSG00000165966	PDZRN4	8.26391	-1.57098	15.7654	9.96e-05	0.00892116	1.68379
7967	ENSG00000139970	RTN1	5.23516	-0.888045	15.0108	0.000120668	0.00913309	1.68221
4491	ENSG00000115594	IL1R1	6.27692	-1.03559	15.7492	0.0001	0.00892116	1.68074
42228	ENSG00000250266	RP11-789C1.1	7.17711	-2.9071	16.5318	8.27e-05	0.00892116	1.67957
17728	ENSG00000197301	RP11-366L20.2	8.98756	-2.00238	15.7189	0.000100743	0.00892116	1.67522
7632	ENSG00000137942	FNBP1L	5.59603	2.21898	13.0771	0.00020672	0.00986034	1.67298
14687	ENSG00000178522	AMBN	8.8236	-1.29143	15.4456	0.000107906	0.00893018	1.65932
1957	ENSG00000091656	ZFHX4	5.47348	1.59348	13.1361	0.000203128	0.00986034	1.65881
34325	ENSG00000234323	RP11-308N19.1	6.68015	-3.15487	16.6916	7.96e-05	0.00892116	1.65801
13989	ENSG00000175121	WFDC5	7.09471	-2.94713	16.2761	8.79e-05	0.00892116	1.64537
9089	ENSG00000147676	MAL2	6.67907	-3.15574	16.5703	8.19e-05	0.00892116	1.64501
1617	ENSG00000083720	OXCT1	5.42465	3.56263	13.0061	0.000211152	0.00986034	1.64169
7793	ENSG00000138755	CXCL9	6.9495	-3.01981	16.3139	8.71e-05	0.00892116	1.63889
3704	ENSG00000109472	CPE	8.8837	2.15212	13.3458	0.000190976	0.00986034	1.62721
10197	ENSG00000157404	KIT	5.59126	-0.563033	14.3429	0.000144166	0.00931488	1.61915
3315	ENSG00000106341	PPP1R17	6.66422	-3.16268	16.3397	8.66e-05	0.00892116	1.61885
39779	ENSG00000243137	PSG4	7.3807	-2.80395	15.8533	9.74e-05	0.00892116	1.61491
20715	ENSG00000204941	PSG5	8.48183	-2.25312	15.3948	0.00010931	0.00893018	1.61308
3605	ENSG00000108688	CCL7	6.55962	-3.21537	16.3261	8.68e-05	0.00892116	1.60827
32275	ENSG00000231532	AC022311.1	6.88656	-3.05233	16.0544	9.27e-05	0.00892116	1.60442
11707	ENSG00000165409	TSHR	8.98711	-1.20895	15.0094	0.00012071	0.00913309	1.6023
7457	ENSG00000136999	NOV	8.13642	5.3032	12.9174	0.000216857	0.00986034	1.59696
967	ENSG00000066032	CTNNA2	3.58452	2.14514	12.7935	0.000225145	0.00994258	1.59674
15068	ENSG00000180440	SERTM1	5.04704	0.634652	13.1659	0.000201343	0.00986034	1.59485
10179	ENSG00000157240	FZD1	7.33355	1.83672	12.9844	0.000212533	0.00986034	1.57886
4076	ENSG00000112303	VNN2	7.43844	-2.77501	15.512	0.00010611	0.00893018	1.57598
1076	ENSG00000069020	MAST4	1.83585	3.59929	13.1445	0.000202624	0.00986034	1.57576
4738	ENSG00000117399	CDC20	-1.16758	5.92235	-13.9834	0.000159193	0.00963689	1.57465
26720	ENSG00000223865	HLA-DPB1	6.83531	-3.07798	15.8313	9.8e-05	0.00892116	1.57432
13678	ENSG00000173482	PTPRM	7.26685	1.40386	13.0822	0.000206409	0.00986034	1.56657
45830	ENSG00000254531	AP001816.1	4.01848	0.260749	13.0699	0.000207165	0.00986034	1.56402
11018	ENSG00000163064	EN1	7.20034	-1.3107	14.9423	0.000122845	0.00913309	1.56176
8502	ENSG00000143556	S100A7	7.50851	-2.7417	15.3584	0.000110326	0.0089442	1.56007
4910	ENSG00000119125	GDA	6.26293	-1.04244	14.8693	0.000125221	0.00913309	1.55918
1416	ENSG00000077943	ITGA8	9.60573	-1.69094	14.7198	0.000130268	0.0091603	1.55494
1291	ENSG00000074803	SLC12A1	6.61609	-3.18747	15.7467	0.00010005	0.00892116	1.54682
2058	ENSG00000095739	BAMBI	7.45545	0.67116	13.4551	0.000185	0.00986034	1.54582
4848	ENSG00000118473	SGIP1	7.42849	-2.77996	15.2594	0.000113155	0.00898779	1.54261
1606	ENSG00000083307	GRHL2	6.84732	-3.07077	15.4719	0.00010719	0.00893018	1.53157
15527	ENSG00000182674	KCNB2	6.39379	-3.29804	15.7756	9.93e-05	0.00892116	1.53119
50326	ENSG00000260802	LINC00890	6.37615	-3.30706	15.774	9.94e-05	0.00892116	1.52939
15500	ENSG00000182575	NXPH3	4.23355	2.0298	12.5587	0.000241962	0.0101205	1.52721
7741	ENSG00000138449	SLC40A1	6.94311	-1.43928	14.7633	0.000128773	0.0091603	1.52628
2206	ENSG00000100100	PIK3IP1	2.58408	4.09248	13.0808	0.000206496	0.00986034	1.52317
49443	ENSG00000259663	CTD-2314G24.2	6.49296	-3.24822	15.6003	0.000103777	0.00892116	1.51909
12031	ENSG00000166670	MMP10	6.46167	6.5678	13.2106	0.000198703	0.00986034	1.51734
4093	ENSG00000112378	PERP	3.69636	5.60577	13.4134	0.000187249	0.00986034	1.51693
26472	ENSG00000223523	AC079613.1	6.44376	-3.27287	15.5967	0.00010387	0.00892116	1.51439
1598	ENSG00000083067	TRPM3	8.10715	-2.44258	14.7993	0.000127553	0.00913309	1.51408
16259	ENSG00000185477	GPRIN3	6.37562	-3.30706	15.6314	0.000102971	0.00892116	1.51253
13576	ENSG00000172985	SH3RF3	5.30937	0.548624	12.8956	0.000218287	0.00986034	1.5107
663	ENSG00000049192	ADAMTS6	4.10423	1.74134	12.5089	0.000245733	0.0101205	1.50983
10557	ENSG00000160223	ICOSLG	3.12477	1.61919	12.49	0.000247177	0.0101205	1.50597
1768	ENSG00000087586	AURKA	-1.56956	5.23209	-13.5722	0.000178851	0.00986034	1.50161
6100	ENSG00000128641	MYO1B	4.71802	0.94201	12.6425	0.000235788	0.0101115	1.4997
20743	ENSG00000205002	AARD	5.71252	3.84115	12.5736	0.000240846	0.0101115	1.49748
9648	ENSG00000152592	DMP1	7.79157	-1.80639	14.532	0.000136973	0.00917157	1.494
11733	ENSG00000165509	MAGEC3	6.28442	-3.35286	15.4982	0.00010648	0.00893018	1.4883
11664	ENSG00000165194	PCDH19	3.55857	1.95335	12.4037	0.000253926	0.0101375	1.47831
9803	ENSG00000154027	AK5	6.26507	-3.36261	15.4159	0.000108725	0.00893018	1.47651
5636	ENSG00000124813	RUNX2	7.48523	-0.55766	14.1875	0.000150435	0.00949001	1.47618
16	ENSG00000001626	CFTR	9.53615	-0.933591	14.1003	0.000154101	0.0095978	1.47276
10174	ENSG00000157214	STEAP2	6.02255	1.27079	12.5707	0.000241069	0.0101115	1.47147
11594	ENSG00000164929	BAALC	8.72788	-1.33897	14.1896	0.000150349	0.00949001	1.46968
9929	ENSG00000155066	PROM2	3.84352	-0.187591	12.8601	0.000220638	0.00986034	1.46456
206	ENSG00000008118	CAMK1G	4.9282	1.02783	12.4976	0.000246597	0.0101205	1.46199
17133	ENSG00000188869	TMC3	6.24566	-3.3721	15.303	0.000111896	0.00897689	1.4609
9616	ENSG00000152402	GUCY1A2	4.80919	-0.455803	13.1819	0.000200395	0.00986034	1.4594
11373	ENSG00000164122	ASB5	8.46708	-2.26036	14.3299	0.00014468	0.00931488	1.45873
46526	ENSG00000255282	WTAPP1	4.53496	-0.322561	13.0182	0.000210391	0.00986034	1.45714
7776	ENSG00000138670	RASGEF1B	6.43512	-0.957521	14.1607	0.000151548	0.00952953	1.45634
15489	ENSG00000182541	LIMK2	1.95522	5.70322	13.5257	0.00018126	0.00986034	1.4555
6767	ENSG00000133083	DCLK1	7.77257	3.19571	12.3362	0.000259374	0.0102105	1.45456
9516	ENSG00000151632	AKR1C2	2.71363	4.15932	12.8668	0.000220195	0.00986034	1.44805
5678	ENSG00000125355	TMEM255A	5.54411	0.191878	12.8372	0.000222174	0.00988396	1.44483
49618	ENSG00000259867	RP11-525K10.3	6.72331	-3.13413	14.863	0.000125428	0.00913309	1.44292
2729	ENSG00000102837	OLFM4	8.87338	-1.2654	13.9603	0.000160221	0.00963689	1.43554
32557	ENSG00000231924	PSG1	6.41459	-0.728659	13.7894	0.000168113	0.00977684	1.43486
17816	ENSG00000197565	COL4A6	4.68898	0.751212	12.451	0.000250204	0.0101336	1.43454
15980	ENSG00000184408	KCND2	6.66246	-0.606006	13.7415	0.000170411	0.00977684	1.43364
16780	ENSG00000187601	MAGEH1	2.10852	2.96211	12.4961	0.000246707	0.0101205	1.43286
951	ENSG00000065618	COL17A1	4.72965	6.33561	13.1916	0.000199821	0.00986034	1.43254
26342	ENSG00000223318	RNA5SP111	6.37032	-3.31038	14.985	0.00012148	0.00913309	1.43117
10422	ENSG00000159217	IGF2BP1	2.83504	2.32732	12.3116	0.000261393	0.0102105	1.42998
4535	ENSG00000115919	KYNU	7.34718	-2.02905	14.212	0.000149426	0.00948733	1.42734
46218	ENSG00000254951	RP11-494M8.4	6.92721	-3.03063	14.6394	0.000133089	0.00917157	1.42654
50653	ENSG00000261210	CLEC19A	6.31701	-3.33698	14.9824	0.000121564	0.00913309	1.42628
82	ENSG00000005108	THSD7A	7.13642	1.55674	12.447	0.000250512	0.0101336	1.42254
94	ENSG00000005379	BZRAP1	6.26152	-3.36467	14.9619	0.000122216	0.00913309	1.41881
9672	ENSG00000152784	PRDM8	3.01449	0.803211	12.2599	0.000265696	0.0102105	1.41379
4963	ENSG00000119632	IFI27L2	2.27396	3.78667	12.6887	0.000232466	0.0100695	1.41185
4065	ENSG00000112246	SIM1	6.53305	-3.22919	14.738	0.000129639	0.0091603	1.41143
14440	ENSG00000177283	FZD8	6.59407	1.20107	12.4099	0.00025344	0.0101375	1.40473
7356	ENSG00000136531	SCN2A	6.62958	1.08503	12.4474	0.000250481	0.0101336	1.40304
9783	ENSG00000153898	MCOLN2	4.5529	-0.643071	12.9968	0.000211741	0.00986034	1.40229
41916	ENSG00000249815	RP11-269F21.3	6.66556	-3.16304	14.5926	0.000134762	0.00917157	1.40135
13077	ENSG00000170921	TANC2	3.93159	3.14696	12.3115	0.000261401	0.0102105	1.40037
17597	ENSG00000196932	TMEM26	7.88382	-1.76005	13.8924	0.000163302	0.00970857	1.39572
16619	ENSG00000186832	KRT16	4.37229	3.93663	12.4313	0.000251746	0.0101375	1.39316
14770	ENSG00000178965	C1orf173	5.16425	-0.338108	12.8611	0.000220573	0.00986034	1.39234
4616	ENSG00000116574	RHOU	3.40779	5.43329	13.0362	0.000209261	0.00986034	1.38898
516	ENSG00000034063	UHRF1	-1.48385	4.20971	-12.8645	0.000220347	0.00986034	1.38866
14252	ENSG00000176399	DMRTA1	4.98785	-0.112549	12.6634	0.000234278	0.0101115	1.38662
10762	ENSG00000161921	CXCL16	1.66112	4.79469	13.0734	0.000206954	0.00986034	1.38298
4328	ENSG00000114487	MORC1	6.50182	-3.24348	14.5395	0.000136698	0.00917157	1.3817
1091	ENSG00000069667	RORA	3.40605	2.76493	12.2097	0.000269967	0.0102105	1.37951
11394	ENSG00000164176	EDIL3	7.68121	2.10436	12.2155	0.000269467	0.0102105	1.37828
9028	ENSG00000147255	IGSF1	5.50629	-0.616686	13.0837	0.000206319	0.00986034	1.37807
11187	ENSG00000163618	CADPS	5.14514	-0.343413	12.788	0.000225518	0.00994258	1.37571
2550	ENSG00000101443	WFDC2	6.07986	-3.45531	14.7492	0.000129256	0.0091603	1.37485
13870	ENSG00000174500	GCSAM	6.10226	-1.85838	13.9989	0.000158504	0.00963689	1.37339
13452	ENSG00000172410	INSL5	6.18195	-3.40448	14.6722	0.000131928	0.00917157	1.37339
1354	ENSG00000076258	FMO4	2.46655	1.62644	12.0589	0.000283317	0.0102334	1.36879
8933	ENSG00000146530	VWDE	7.19168	-0.704628	13.549	0.00018005	0.00986034	1.36021
6029	ENSG00000128050	PAICS	-1.07882	7.98003	-13.3433	0.000191112	0.00986034	1.35995
14457	ENSG00000177359	RP11-551L14.1	5.23492	-0.161645	12.6069	0.000238382	0.0101115	1.35537
16541	ENSG00000186479	RGS7BP	6.01377	-3.48813	14.6285	0.000133477	0.00917157	1.35284
10924	ENSG00000162729	IGSF8	1.13206	5.32919	13.2145	0.000198477	0.00986034	1.35092
11359	ENSG00000164100	NDST3	7.86636	-2.5631	13.7798	0.000168568	0.00977684	1.34593
9010	ENSG00000147145	LPAR4	8.68918	-2.1518	13.588	0.000178043	0.00986034	1.3443
11779	ENSG00000165685	TMEM52B	5.99066	-3.49976	14.5699	0.000135585	0.00917157	1.34287
2046	ENSG00000095397	DFNB31	4.53359	2.96448	12.0626	0.00028298	0.0102334	1.34235
13606	ENSG00000173157	ADAMTS20	6.1217	-0.697312	13.1352	0.000203187	0.00986034	1.33884
14683	ENSG00000178473	UCN3	5.46274	-2.17876	13.9027	0.00016283	0.00970857	1.32403
8765	ENSG00000145358	DDIT4L	9.91134	-0.378542	13.1961	0.000199557	0.00986034	1.32152
13612	ENSG00000173198	CYSLTR1	9.15189	-0.333162	13.2138	0.000198516	0.00986034	1.32142
28234	ENSG00000225950	NTF4	5.45595	-1.20104	13.3371	0.000191459	0.00986034	1.32105
7144	ENSG00000135447	PPP1R1A	5.49234	-0.850507	12.9854	0.000212464	0.00986034	1.31644
35768	ENSG00000236333	TRHDE-AS1	3.49003	0.706111	11.952	0.000293277	0.0102735	1.31242
11400	ENSG00000164188	RANBP3L	5.50582	-2.15697	13.7926	0.000167962	0.00977684	1.30903
9355	ENSG00000149968	MMP3	9.22176	1.62994	12.3263	0.000260178	0.0102105	1.3084
7273	ENSG00000136099	PCDH8	7.92457	-2.53404	13.5379	0.000180628	0.00986034	1.30768
8712	ENSG00000144891	AGTR1	6.6712	-0.773047	13.2157	0.000198406	0.00986034	1.30622
2618	ENSG00000101958	GLRA2	7.21587	-2.88822	13.7169	0.000171607	0.00977684	1.30362
50110	ENSG00000260512	NA	5.30607	-0.859165	12.8696	0.000220007	0.00986034	1.30281
5358	ENSG00000122861	PLAU	5.91147	4.83384	12.172	0.000273231	0.0102105	1.29359
11505	ENSG00000164604	GPR85	8.87948	-2.05673	13.2546	0.000196145	0.00986034	1.29065
46051	ENSG00000254768	CTD-2140G10.2	6.19638	-3.39748	14.0591	0.000155872	0.00963689	1.28768
4449	ENSG00000115361	ACADL	6.88359	-3.05228	13.7145	0.000171721	0.00977684	1.28415
23012	ENSG00000212724	KRTAP2-3	9.13927	-1.92398	13.1624	0.000201554	0.00986034	1.28098
9397	ENSG00000150627	WDR17	6.63738	-0.790006	13.0821	0.000206416	0.00986034	1.28005
4208	ENSG00000113361	CDH6	6.93405	1.09479	12.0238	0.000286533	0.0102334	1.2777
6851	ENSG00000133794	ARNTL	3.18791	2.54146	11.8849	0.000299753	0.0103617	1.27734
4580	ENSG00000116194	ANGPTL1	8.10478	-1.65107	13.1778	0.000200637	0.00986034	1.27704
8827	ENSG00000145824	CXCL14	5.59037	-0.125308	12.308	0.000261688	0.0102105	1.27477
14597	ENSG00000178031	ADAMTSL1	8.34506	-1.53055	13.1176	0.000204251	0.00986034	1.27244
11529	ENSG00000164684	ZNF704	6.4443	3.69997	11.8284	0.000305346	0.0104067	1.27175
14641	ENSG00000178233	TMEM151B	6.15747	-3.41575	13.9594	0.000160263	0.00963689	1.26984
18262	ENSG00000198785	GRIN3A	5.42661	-1.22319	13.0663	0.000207392	0.00986034	1.2688
9846	ENSG00000154310	TNIK	7.52003	-0.076748	12.7142	0.000230657	0.0100561	1.26823
15682	ENSG00000183298	RP11-556K13.1	-1.12306	5.25595	-12.9502	0.000214725	0.00986034	1.26666
6190	ENSG00000129455	KLK8	5.84379	-3.5732	14.1133	0.000153549	0.00959386	1.2663
9543	ENSG00000151790	TDO2	6.32724	-3.3307	13.8294	0.00016622	0.00977684	1.26355
9773	ENSG00000153814	JAZF1	5.00984	2.40089	11.7399	0.000314368	0.0105249	1.26344
17167	ENSG00000189001	SBSN	5.55935	-0.0798345	12.2308	0.000268166	0.0102105	1.26203
41293	ENSG00000248869	RP11-138I17.1	5.96347	-3.51295	13.9685	0.000159854	0.00963689	1.25521
47786	ENSG00000257542	OR7E47P	6.7941	-3.09701	13.5319	0.000180937	0.00986034	1.24875
692	ENSG00000050628	PTGER3	6.964	-2.22079	13.2281	0.00019768	0.00986034	1.24638
5680	ENSG00000125363	AMELX	8.46355	-1.1021	12.9139	0.00021708	0.00986034	1.24513
6068	ENSG00000128422	KRT17	5.38271	2.82521	11.6928	0.000319297	0.0105816	1.239
20754	ENSG00000205038	PKHD1L1	6.59091	-1.24675	13.0225	0.000210119	0.00986034	1.23756
11156	ENSG00000163531	NFASC	4.31136	-0.267885	12.0328	0.000285707	0.0102334	1.23559
889	ENSG00000064270	ATP2C2	5.98518	-3.50202	13.8237	0.00016649	0.00977684	1.23525
11595	ENSG00000164930	FZD6	8.2773	-1.56447	12.9123	0.000217189	0.00986034	1.23155
27952	ENSG00000225554	RP11-527D7.1	6.17326	-3.40912	13.6994	0.00017246	0.00977684	1.23109
7103	ENSG00000135298	BAI3	6.8655	-0.867663	12.8893	0.000218703	0.00986034	1.22922
12636	ENSG00000169047	IRS1	4.29476	1.63535	11.6204	0.000327081	0.0107129	1.22916
3443	ENSG00000107485	GATA3	7.19509	-2.89637	13.2625	0.000195691	0.00986034	1.22604
1237	ENSG00000073282	TP63	8.0375	0.621564	12.2036	0.00027049	0.0102105	1.22555
40812	ENSG00000248144	ADH1C	6.94834	-3.02199	13.3391	0.00019135	0.00986034	1.22544
11088	ENSG00000163331	DAPL1	8.29111	-1.55803	12.8771	0.000219506	0.00986034	1.22508
4197	ENSG00000113296	THBS4	4.95015	-1.45366	12.9337	0.000215789	0.00986034	1.22409
15394	ENSG00000182168	UNC5C	6.12241	0.252177	11.9956	0.000289163	0.0102334	1.21948
17313	ENSG00000196139	AKR1C3	2.31585	1.99807	11.649	0.000323984	0.0106828	1.21571
42836	ENSG00000251126	RP11-119H12.6	6.49241	-3.24794	13.4414	0.000185733	0.00986034	1.21378
12633	ENSG00000169035	KLK7	8.23976	-2.37382	12.9472	0.000214919	0.00986034	1.21354
15365	ENSG00000182040	USH1G	5.01693	0.60588	11.7221	0.000316218	0.0105508	1.2122
3593	ENSG00000108602	ALDH3A1	2.38983	4.05721	12.1994	0.000270851	0.0102105	1.2074
2793	ENSG00000103175	WFDC1	7.07918	-2.95662	13.1674	0.000201257	0.00986034	1.20298
12344	ENSG00000167861	HID1	1.31305	4.48762	12.4844	0.00024761	0.0101205	1.20134
15017	ENSG00000180198	RCC1	-1.24015	6.35067	-12.94	0.000215382	0.00986034	1.20095
142	ENSG00000006468	ETV1	1.63717	5.18324	12.6986	0.00023176	0.0100695	1.2005
15037	ENSG00000180287	PLD5	5.37633	-1.85367	13.0803	0.000206529	0.00986034	1.20034
14145	ENSG00000175899	A2M	9.95445	0.847262	12.4721	0.000248556	0.0101336	1.19725
3682	ENSG00000109193	SULT1E1	9.8821	-0.762599	12.5853	0.000239977	0.0101115	1.19609
9842	ENSG00000154274	C4orf19	5.70892	-3.64055	13.69	0.000172922	0.00977684	1.19234
2566	ENSG00000101542	CDH20	6.5502	-3.22096	13.2501	0.000196409	0.00986034	1.1854
15858	ENSG00000183908	LRRC55	6.02667	-3.48111	13.4656	0.000184434	0.00986034	1.1827
16802	ENSG00000187678	SPRY4	-1.09382	6.35141	-12.8902	0.000218642	0.00986034	1.18053
39749	ENSG00000243064	ABCC13	5.761	-3.61487	13.5582	0.000179573	0.00986034	1.17616
1364	ENSG00000076641	PAG1	8.39649	-1.13624	12.5758	0.000240687	0.0101115	1.1761
29183	ENSG00000227220	RP11-69I8.3	5.88825	-3.55047	13.4829	0.000183518	0.00986034	1.17455
1407	ENSG00000077616	NAALAD2	8.4565	-0.683099	12.5222	0.000244715	0.0101205	1.1741
8980	ENSG00000146950	SHROOM2	7.38157	-2.01252	12.7447	0.000228514	0.0100305	1.17236
12545	ENSG00000168675	LDLRAD4	7.20666	1.60124	11.5462	0.000335303	0.0107379	1.1681
4543	ENSG00000115963	RND3	7.5549	2.30452	11.4681	0.000344233	0.0107836	1.16797
2943	ENSG00000104432	IL7	2.89457	0.438394	11.4903	0.000341663	0.0107836	1.16609
11201	ENSG00000163638	ADAMTS9	8.05875	-1.67371	12.6089	0.000238237	0.0101115	1.16593
10127	ENSG00000156869	FRRS1	4.45632	-0.335116	11.8106	0.000307136	0.0104067	1.16476
16301	ENSG00000185640	KRT79	5.65121	-3.66941	13.5148	0.000181834	0.00986034	1.16057
28892	ENSG00000226846	LINC00348	5.95601	-3.51765	13.3469	0.000190912	0.00986034	1.15781
13657	ENSG00000173391	OLR1	7.7592	-1.82281	12.5976	0.000239073	0.0101115	1.15533
9396	ENSG00000150625	GPM6A	5.79467	1.4422	11.433	0.000348342	0.0107909	1.15407
9232	ENSG00000148942	SLC5A12	5.48993	-1.18423	12.4577	0.000249679	0.0101336	1.1506
10595	ENSG00000160447	PKN3	-1.12663	5.11693	-12.5841	0.000240068	0.0101115	1.14917
10529	ENSG00000160145	KALRN	4.28024	-1.04029	12.0914	0.000280368	0.0102334	1.14772
6951	ENSG00000134363	FST	6.24085	2.09677	11.3786	0.000354839	0.0108099	1.1473
11552	ENSG00000164756	SLC30A8	6.93727	3.35512	11.3983	0.000352461	0.0107909	1.14589
10086	ENSG00000156475	PPP2R2B	5.62134	-3.68444	13.4314	0.000186275	0.00986034	1.14505
9710	ENSG00000153107	ANAPC1	-1.15688	5.41593	-12.6524	0.000235068	0.0101115	1.14475
39632	ENSG00000242808	SOX2-OT	2.39814	1.75149	11.3946	0.000352904	0.0107909	1.13909
278	ENSG00000010932	FMO1	8.61762	-1.0259	12.3615	0.000257316	0.0101986	1.13574
1420	ENSG00000078053	AMPH	5.75113	-1.42246	12.5688	0.000241204	0.0101115	1.13216
4774	ENSG00000117600	LPPR4	5.75959	-3.61487	13.2786	0.00019477	0.00986034	1.13155
4309	ENSG00000114346	ECT2	-1.6245	6.81732	-12.7444	0.000228535	0.0100305	1.13057
131	ENSG00000006128	TAC1	6.38887	-3.29966	12.98	0.000212811	0.00986034	1.12791
6995	ENSG00000134627	PIWIL4	5.59109	-3.69947	13.3334	0.00019167	0.00986034	1.12707
23029	ENSG00000212901	KRTAP3-1	5.59109	-3.69947	13.3334	0.00019167	0.00986034	1.12707
17763	ENSG00000197410	DCHS2	7.061	-1.37853	12.4356	0.000251405	0.0101375	1.12518
8591	ENSG00000144057	ST6GAL2	6.4275	-0.721924	12.1857	0.00027204	0.0102105	1.11874
11369	ENSG00000164116	GUCY1A3	6.48004	0.0907482	11.7274	0.000315667	0.0105504	1.11805
12516	ENSG00000168530	MYL1	9.51845	-0.575253	12.2152	0.000269491	0.0102105	1.11728
1812	ENSG00000088881	EBF4	5.61921	-3.6857	13.2517	0.000196314	0.00986034	1.11607
56050	ENSG00000269918	AF131215.9	5.61921	-3.6857	13.2517	0.000196314	0.00986034	1.11607
3546	ENSG00000108370	RGS9	3.11018	0.414324	11.3402	0.000359501	0.0108152	1.11604
21031	ENSG00000206073	SERPINB4	5.67719	-3.65614	13.223	0.000197977	0.00986034	1.11603
33948	ENSG00000233828	AC008394.1	2.81037	1.44104	11.2874	0.000366056	0.0108228	1.11469
11097	ENSG00000163359	COL6A3	8.44534	2.7739	11.2517	0.000370573	0.0108674	1.09919
11852	ENSG00000165995	CACNB2	6.63551	-2.38499	12.5175	0.000245075	0.0101205	1.09885
29362	ENSG00000227471	AKR1B15	5.55953	-3.71515	13.1669	0.000201285	0.00986034	1.09762
1678	ENSG00000085552	IGSF9	5.38743	0.702557	11.3391	0.000359642	0.0108152	1.09726
2496	ENSG00000101236	RNF24	-1.00829	6.07735	-12.6425	0.000235786	0.0101115	1.0968
557	ENSG00000038295	TLL1	9.57344	-1.70672	12.1943	0.000271297	0.0102105	1.09608
888	ENSG00000064225	ST3GAL6	6.06229	-3.46473	12.9325	0.000215872	0.00986034	1.09592
8091	ENSG00000140835	CHST4	6.34977	-3.32119	12.8113	0.000223927	0.0099394	1.09489
578	ENSG00000040608	RTN4R	2.26632	1.76894	11.2702	0.000368231	0.0108599	1.09268
6984	ENSG00000134569	LRP4	2.53232	3.1533	11.5723	0.000332379	0.0107379	1.09219
12992	ENSG00000170558	CDH2	4.86212	5.61273	11.9964	0.000289081	0.0102334	1.08788
8180	ENSG00000141441	GAREM	5.23745	0.749706	11.2613	0.000369354	0.0108599	1.07845
16937	ENSG00000188153	COL4A5	1.47077	6.18466	12.573	0.000240892	0.0101115	1.07523
3547	ENSG00000108375	RNF43	6.64352	0.5931	11.3925	0.000353157	0.0107909	1.0708
42266	ENSG00000250320	CTD-2269F5.1	5.72933	-3.6299	12.9226	0.000216513	0.00986034	1.06967
18175	ENSG00000198573	SPANXC	6.54782	-2.42865	12.3759	0.000256154	0.0101831	1.06689
42814	ENSG00000251081	RP11-713M6.2	5.58661	-3.70209	12.9688	0.000213524	0.00986034	1.06662
12651	ENSG00000169116	PARM1	7.10321	2.09793	11.1538	0.000383319	0.0110483	1.06635
13061	ENSG00000170873	MTSS1	2.7581	2.38828	11.2882	0.000365961	0.0108228	1.06546
15092	ENSG00000180611	MB21D2	5.05206	0.367064	11.2855	0.000366294	0.0108228	1.06524
5086	ENSG00000120437	ACAT2	-1.95137	4.81006	-12.1494	0.000275209	0.0102235	1.06441
110	ENSG00000005884	ITGA3	2.72614	6.11987	12.4215	0.000252522	0.0101375	1.06394
33736	ENSG00000233532	LINC00460	6.5839	-1.24872	12.1556	0.000274662	0.0102235	1.06342
47033	ENSG00000256043	CTSO	2.42621	4.82526	12.0958	0.000279975	0.0102334	1.06329
7458	ENSG00000137033	IL33	5.49536	-3.74724	12.9723	0.000213303	0.00986034	1.06025
2670	ENSG00000102239	BRS3	5.64564	-3.67182	12.893	0.000218455	0.00986034	1.05825
2949	ENSG00000104490	NCALD	7.41615	0.112326	11.6575	0.000323071	0.0106706	1.05766
5882	ENSG00000126602	TRAP1	-1.03028	7.64083	-12.5265	0.000244389	0.0101205	1.05618
11700	ENSG00000165379	LRFN5	4.5956	0.0818467	11.2581	0.000369764	0.0108599	1.04632
39512	ENSG00000242550	SERPINB10	5.83128	-3.57877	12.7226	0.000230065	0.0100527	1.04218
18303	ENSG00000198848	CES1	6.94213	-2.23086	12.1733	0.000273112	0.0102105	1.04139
11253	ENSG00000163808	KIF15	-1.5202	4.52698	-12.0303	0.000285933	0.0102334	1.03864
1143	ENSG00000070778	PTPN21	4.08711	2.07901	11.0992	0.000390662	0.011083	1.03856
22473	ENSG00000211786	TRAV8-2	5.49318	-3.74873	12.8451	0.000221641	0.00988268	1.03838
1971	ENSG00000092051	JPH4	6.77698	-1.52271	12.0543	0.000283732	0.0102334	1.03658
8390	ENSG00000143126	CELSR2	2.01747	1.91093	11.1334	0.000386033	0.011083	1.03213
14781	ENSG00000178999	AURKB	-1.2658	5.04049	-12.2294	0.000268282	0.0102105	1.03119
6682	ENSG00000132623	ANKEF1	2.61681	1.55048	11.064	0.00039549	0.011083	1.03115
11713	ENSG00000165443	PHYHIPL	6.10789	-1.05473	11.9341	0.000294988	0.0102795	1.02848
12072	ENSG00000166833	NAV2	1.82324	4.64922	12.0181	0.000287068	0.0102334	1.02593
33041	ENSG00000232597	AC013727.1	-5.34734	-3.78575	-12.794	0.000225111	0.00994258	1.02421
13319	ENSG00000171873	ADRA1D	7.37491	-2.80622	12.1579	0.000274463	0.0102235	1.02399
24105	ENSG00000215252	GOLGA8B	1.22252	4.96415	12.1867	0.000271949	0.0102105	1.02025
1953	ENSG00000091592	NLRP1	4.40407	0.692159	11.0437	0.000398301	0.011083	1.01909
5196	ENSG00000121361	KCNJ8	5.58508	-3.70209	12.6881	0.000232503	0.0100695	1.01801
5564	ENSG00000124440	HIF3A	4.59522	3.23673	11.2023	0.000376941	0.0109505	1.0168
16482	ENSG00000186265	BTLA	5.4608	-3.76441	12.7254	0.000229868	0.0100527	1.01524
3996	ENSG00000111817	DSE	1.25473	4.30304	11.9065	0.000297649	0.0103355	1.01125
4450	ENSG00000115363	EVA1A	5.2397	0.63411	11.0592	0.000396154	0.011083	1.00955
18141	ENSG00000198478	SH3BGRL2	4.10555	1.55288	10.9682	0.000408996	0.011083	1.00712
7506	ENSG00000137266	SLC22A23	2.00216	3.72569	11.5865	0.000330808	0.0107379	1.00638
7564	ENSG00000137634	NXPE4	5.82652	-3.58253	12.5227	0.000244677	0.0101205	1.00545
4723	ENSG00000117266	CDK18	2.0907	3.39018	11.4558	0.000345664	0.0107836	1.00497
13213	ENSG00000171476	HOPX	5.54768	-2.13554	12.1111	0.0002786	0.0102334	1.00364
8027	ENSG00000140398	NEIL1	4.95873	-2.43056	12.2577	0.000265886	0.0102105	1.00265
17227	ENSG00000189221	MAOA	8.01016	0.91093	11.228	0.000373615	0.0108753	1.00231
14852	ENSG00000179300	ZCCHC5	6.673	-2.36558	12.0367	0.000285345	0.0102334	1.00219
13127	ENSG00000171124	FUT3	4.55683	-0.900968	11.4505	0.000346281	0.0107836	0.999456
15280	ENSG00000181617	FDCSP	9.13371	-0.766353	11.7024	0.000318287	0.0105816	0.996273
7811	ENSG00000138795	LEF1	7.15176	-2.91782	12.0634	0.000282906	0.0102334	0.994612
11060	ENSG00000163216	SPRR2D	5.3582	-3.81603	12.6382	0.000236098	0.0101115	0.992137
17368	ENSG00000196277	GRM7	6.57977	-2.41227	12.0015	0.000288608	0.0102334	0.990931
6602	ENSG00000132182	NUP210	-1.23164	7.06796	-12.3727	0.000256407	0.0101831	0.988716
13161	ENSG00000171236	LRG1	5.61265	-3.68822	12.5099	0.000245656	0.0101205	0.987992
20448	ENSG00000204334	ERICH2	5.61265	-3.68822	12.5099	0.000245656	0.0101205	0.987992
646	ENSG00000048162	NOP16	-1.0938	5.70309	-12.2787	0.000264121	0.0102105	0.981579
50161	ENSG00000260581	CTB-113P19.4	5.65347	-2.08418	11.983	0.000290338	0.0102334	0.981291
15602	ENSG00000182985	CADM1	8.00078	1.85778	10.9482	0.000411902	0.0111311	0.978529
15803	ENSG00000183722	LHFP	1.33712	5.96579	12.2947	0.000262793	0.0102105	0.977175
11849	ENSG00000165973	NELL1	5.65973	-0.420808	11.2901	0.000365715	0.0108228	0.975979
1965	ENSG00000091972	CD200	7.8675	-1.39997	11.6961	0.000318956	0.0105816	0.972981
14264	ENSG00000176463	SLCO3A1	5.72967	-0.503939	11.323	0.000361628	0.0108152	0.972249
9454	ENSG00000151150	ANK3	7.26211	1.80103	10.894	0.000419862	0.011192	0.971435
11981	ENSG00000166448	TMEM130	6.64679	-2.37865	11.8928	0.000298982	0.0103617	0.970276
14269	ENSG00000176490	DIRAS1	1.53812	3.44149	11.4121	0.000350818	0.0107909	0.964888
11702	ENSG00000165388	ZNF488	3.96162	0.171395	10.9314	0.000414343	0.0111311	0.96421
8552	ENSG00000143850	PLEKHA6	6.82393	-3.08445	11.9914	0.000289552	0.0102334	0.963613
16121	ENSG00000184985	SORCS2	5.69201	2.04051	10.8414	0.000427792	0.0112807	0.963336
47336	ENSG00000256660	CLEC12B	5.94595	-3.52122	12.2507	0.000266479	0.0102105	0.962707
5642	ENSG00000124875	CXCL6	7.04067	-0.60957	11.5604	0.000333704	0.0107379	0.961784
16629	ENSG00000186867	QRFPR	5.42451	-3.78245	12.4048	0.000253843	0.0101375	0.955112
9018	ENSG00000147180	ZNF711	4.31023	-1.53476	11.595	0.000329867	0.0107379	0.953578
8776	ENSG00000145423	SFRP2	9.26758	-0.699777	11.5154	0.000338791	0.0107379	0.953098
3878	ENSG00000111058	ACSS3	4.21408	2.57342	10.9335	0.000414033	0.0111311	0.952452
1930	ENSG00000091127	PUS7	-0.96805	6.41706	-12.2776	0.000264215	0.0102105	0.950694
20918	ENSG00000205649	HTN3	7.34062	-2.82622	11.8203	0.000306153	0.0104067	0.950409
8799	ENSG00000145675	PIK3R1	1.52373	5.46357	12.1175	0.000278035	0.0102334	0.949938
17138	ENSG00000188886	ASTL	5.35502	-3.81784	12.4	0.000254226	0.0101375	0.949052
8176	ENSG00000141431	ASXL3	9.13207	-1.13772	11.5257	0.000337616	0.0107379	0.949009
944	ENSG00000065534	MYLK	6.26988	1.99579	10.7962	0.000434754	0.0113188	0.948358
1211	ENSG00000072657	TRHDE	3.04908	1.90964	10.869	0.000423607	0.0112408	0.94731
18212	ENSG00000198682	PAPSS2	5.16796	0.889727	10.8225	0.000430675	0.0113133	0.945018
12843	ENSG00000169926	KLF13	2.94691	5.05964	11.7755	0.000310696	0.0104734	0.943973
2918	ENSG00000104313	EYA1	7.73794	-0.673825	11.5178	0.000338519	0.0107379	0.943457
16695	ENSG00000187123	LYPD6	6.07256	-3.45982	12.0687	0.000282421	0.0102334	0.935156
20111	ENSG00000203403	AC020907.2	5.28371	-3.85305	12.3362	0.00025937	0.0102105	0.932138
12796	ENSG00000169744	LDB2	8.9652	-2.01418	11.5171	0.000338597	0.0107379	0.929466
11536	ENSG00000164707	SLC13A4	5.45568	-3.76677	12.2497	0.000266557	0.0102105	0.928502
3306	ENSG00000106302	HYAL4	5.31956	-3.83501	12.288	0.000263346	0.0102105	0.925854
1958	ENSG00000091664	SLC17A6	5.94209	0.0545607	10.9766	0.000407794	0.011083	0.92555
7105	ENSG00000135312	HTR1B	5.51662	-3.73731	12.2097	0.000269971	0.0102105	0.925082
15128	ENSG00000180777	ANKRD30B	5.51662	-3.73731	12.2097	0.000269971	0.0102105	0.925082
41308	ENSG00000248890	HHIP-AS1	-1.19109	5.437	-12.0673	0.00028255	0.0102334	0.924262
5079	ENSG00000120332	TNN	5.24596	-3.87204	12.3063	0.000261828	0.0102105	0.923815
1690	ENSG00000085840	ORC1	-1.64821	3.15405	-11.1878	0.000378823	0.0109619	0.922656
401	ENSG00000019991	HGF	5.80491	1.6631	10.7209	0.000446646	0.0114098	0.921363
7731	ENSG00000138411	HECW2	2.30945	1.42239	10.7522	0.000441646	0.0113826	0.919523
13788	ENSG00000174059	CD34	7.81578	1.76521	10.7671	0.000439299	0.0113714	0.91945
10843	ENSG00000162433	AK4	1.74534	3.97837	11.4838	0.000342418	0.0107836	0.918189
16524	ENSG00000186439	TRDN	6.03192	-3.47809	11.9931	0.00028939	0.0102334	0.917559
7264	ENSG00000136040	PLXNC1	4.30453	-0.708466	11.0368	0.000399259	0.011083	0.917291
1795	ENSG00000088538	DOCK3	7.19222	-2.10636	11.5661	0.000333069	0.0107379	0.916083
4373	ENSG00000114861	FOXP1	7.16467	0.669723	10.899	0.000419124	0.011192	0.915828
14504	ENSG00000177570	SAMD12	7.34908	-2.02763	11.5383	0.000336192	0.0107379	0.914285
1679	ENSG00000085563	ABCB1	5.66477	-3.66198	12.0842	0.000281019	0.0102334	0.911242
11963	ENSG00000166396	SERPINB7	10.8817	0.530816	11.3016	0.000364282	0.0108228	0.910257
12800	ENSG00000169758	C15orf27	4.90723	-2.45686	11.8194	0.000306243	0.0104067	0.909713
7721	ENSG00000138379	MSTN	5.35371	-3.81784	12.176	0.00027288	0.0102105	0.907286
8781	ENSG00000145451	GLRA3	5.41957	-3.78575	12.1442	0.000275664	0.0102235	0.905777
34422	ENSG00000234456	MAGI2-AS3	7.52657	0.165349	11.0693	0.000394749	0.011083	0.903625
10056	ENSG00000156234	CXCL13	7.01273	1.65195	10.6933	0.000451114	0.0114642	0.902148
17126	ENSG00000188833	ENTPD8	6.3744	-3.30662	11.8104	0.000307151	0.0104067	0.901191
8478	ENSG00000143469	SYT14	6.56154	-3.21562	11.7608	0.000312201	0.0104971	0.900954
12355	ENSG00000167912	RP11-25K19.1	5.63321	-3.67915	12.0381	0.000285214	0.0102334	0.899878
6771	ENSG00000133105	RXFP2	7.42945	-2.78187	11.5375	0.000336282	0.0107379	0.890539
3479	ENSG00000107819	SFXN3	1.47741	5.30712	11.925	0.000295858	0.0102916	0.889374
56549	ENSG00000270659	RP11-105N14.1	5.96035	-3.51588	11.8525	0.000302943	0.0104067	0.883987
37196	ENSG00000238266	LINC00707	6.20939	-2.598	11.5795	0.000331582	0.0107379	0.88289
13099	ENSG00000171004	HS6ST2	6.95372	1.61866	10.6257	0.000462292	0.011468	0.879943
28970	ENSG00000226950	DANCR	-1.64956	3.00418	-11.0291	0.000400342	0.011083	0.879878
39776	ENSG00000243130	PSG11	5.31517	-3.83788	12.0477	0.000284336	0.0102334	0.87984
2977	ENSG00000104738	MCM4	-1.40153	7.71247	-12.0451	0.000284575	0.0102334	0.878043
18252	ENSG00000198756	COLGALT2	4.49548	0.280281	10.6628	0.000456111	0.011468	0.875252
47338	ENSG00000256663	RP11-424C20.2	-1.4329	3.47546	-11.1964	0.000377707	0.0109505	0.874399
16993	ENSG00000188373	C10orf99	5.16579	-3.91212	12.0712	0.000282194	0.0102334	0.873721
9823	ENSG00000154153	FAM134B	2.10249	1.65265	10.655	0.000457408	0.011468	0.869142
11578	ENSG00000164877	MICALL2	1.80121	3.5235	11.1793	0.000379943	0.0109781	0.868789
10906	ENSG00000162670	BRINP3	4.40602	1.28233	10.5721	0.000471397	0.011468	0.868585
11756	ENSG00000165621	OXGR1	7.81892	-1.7923	11.2873	0.000366067	0.0108228	0.866244
15477	ENSG00000182492	BGN	4.37566	4.93606	11.2933	0.000365318	0.0108228	0.865932
17928	ENSG00000197872	FAM49A	5.74005	-3.62588	11.8302	0.000305161	0.0104067	0.865239
11865	ENSG00000166033	HTRA1	2.80115	1.70649	10.6319	0.000461251	0.011468	0.865157
11311	ENSG00000163982	OTOP1	6.80821	-3.08953	11.5234	0.000337874	0.0107379	0.861561
893	ENSG00000064393	HIPK2	1.37649	4.96335	11.7582	0.000312469	0.0104971	0.861208
12539	ENSG00000168646	AXIN2	4.46548	1.44958	10.5461	0.000475889	0.0114699	0.858146
7027	ENSG00000134827	TCN1	6.28041	-3.35613	11.6255	0.000326521	0.0107124	0.8558
11619	ENSG00000165025	SYK	6.28041	-3.35613	11.6255	0.000326521	0.0107124	0.8558
40151	ENSG00000243961	RP5-839B4.8	5.16392	-3.9133	11.9644	0.000292098	0.0102517	0.85294
40348	ENSG00000244342	LINC00698	5.16392	-3.9133	11.9644	0.000292098	0.0102517	0.85294
1115	ENSG00000070193	FGF10	7.45635	-1.60577	11.2327	0.000373007	0.0108753	0.852889
7016	ENSG00000134769	DTNA	8.22084	0.351061	10.9173	0.000416423	0.0111609	0.851626
23524	ENSG00000213866	YBX1P10	-0.972775	5.94072	-11.9809	0.000290536	0.0102334	0.851448
9234	ENSG00000148948	LRRC4C	5.23197	-0.635798	10.8665	0.000423987	0.0112408	0.849881
32166	ENSG00000231389	HLA-DPA1	5.10847	1.33632	10.519	0.000480641	0.0115277	0.849274
9497	ENSG00000151490	PTPRO	6.58636	-1.0078	11.1951	0.000377872	0.0109505	0.848858
761	ENSG00000055732	MCOLN3	5.12359	-3.93335	11.9414	0.00029429	0.0102735	0.845569
5279	ENSG00000122145	TBX22	5.12359	-3.93335	11.9414	0.00029429	0.0102735	0.845569
4160	ENSG00000112972	HMGCS1	-0.960097	6.68876	-11.9994	0.000288801	0.0102334	0.841137
3756	ENSG00000109944	C11orf63	6.34512	-2.53055	11.3624	0.000356793	0.0108152	0.83885
204	ENSG00000008083	JARID2	2.27276	3.39661	11.0177	0.000401943	0.011083	0.838825
16806	ENSG00000187689	AMTN	7.37747	0.567727	10.6993	0.000450144	0.0114544	0.838353
16760	ENSG00000187533	C4orf40	4.99843	-2.41031	11.4687	0.000344157	0.0107836	0.838086
20847	ENSG00000205403	CFI	4.9055	-2.45686	11.4888	0.000341832	0.0107836	0.83772
9030	ENSG00000147257	GPC3	8.72418	2.37098	10.4951	0.00048487	0.0115707	0.832451
582	ENSG00000041353	RAB27B	3.51681	2.3054	10.6154	0.000464018	0.011468	0.83115
7745	ENSG00000138472	GUCA1C	5.47887	-3.7563	11.7463	0.000313706	0.0105207	0.830973
21043	ENSG00000206120	EGFEM1P	4.36029	-0.735897	10.7494	0.0004421	0.0113826	0.830357
3344	ENSG00000106537	TSPAN13	1.92168	4.49946	11.4356	0.000348033	0.0107909	0.827065
837	ENSG00000061337	LZTS1	5.23841	-3.87628	11.786	0.000309628	0.0104554	0.822849
45433	ENSG00000254066	CTB-181F24.1	5.16295	-3.9133	11.8054	0.000307656	0.0104067	0.821591
15525	ENSG00000182667	NTM	5.37618	-1.85326	11.2441	0.000371543	0.0108753	0.81827
15701	ENSG00000183378	OVCH2	5.76275	-3.61461	11.5978	0.000329558	0.0107379	0.818195
9704	ENSG00000153064	BANK1	3.40151	0.233639	10.4572	0.000491674	0.011605	0.816303
9282	ENSG00000149380	P4HA3	3.76764	4.82117	11.233	0.000372967	0.0108753	0.814681
2492	ENSG00000101220	C20orf27	-0.999584	5.99153	-11.8825	0.000299988	0.0103617	0.811164
1467	ENSG00000079215	SLC1A3	8.76002	1.14407	10.6187	0.000463473	0.011468	0.810678
1856	ENSG00000089356	FXYD3	2.95866	1.78961	10.4921	0.000485399	0.0115707	0.808588
18295	ENSG00000198838	RYR3	7.33082	-1.66872	11.0639	0.000395492	0.011083	0.807818
20390	ENSG00000204174	NPY4R	4.67785	-1.59016	11.0854	0.000392547	0.011083	0.807404
20641	ENSG00000204740	MALRD1	7.25237	-2.07699	11.0787	0.000393464	0.011083	0.800387
276	ENSG00000010810	FYN	4.86283	-0.299038	10.5636	0.000472855	0.011468	0.800335
1231	ENSG00000073060	SCARB1	-1.29347	6.13975	-11.8511	0.000303081	0.0104067	0.798874
6773	ENSG00000133107	TRPC4	4.92952	0.575902	10.4122	0.000499909	0.0116786	0.797959
10875	ENSG00000162591	MEGF6	3.21289	1.23792	10.3911	0.000503831	0.0116798	0.79738
41424	ENSG00000249061	RP11-72L22.1	5.07876	-3.9559	11.7039	0.00031813	0.0105816	0.795211
4626	ENSG00000116667	C1orf21	7.18	0.527634	10.5371	0.000477458	0.0114795	0.793344
14760	ENSG00000178921	PFAS	-0.994625	6.14222	-11.8501	0.000303178	0.0104067	0.792468
1050	ENSG00000068366	ACSL4	-0.961492	5.91066	-11.8231	0.000305872	0.0104067	0.790925
9300	ENSG00000149507	OOSP2	5.03607	-3.97712	11.6837	0.000320265	0.0105957	0.788141
13767	ENSG00000173930	SLCO4C1	5.82453	0.215352	10.4734	0.000488744	0.0115945	0.786233
9567	ENSG00000152034	MCHR2	5.93049	-3.53091	11.3968	0.00035265	0.0107909	0.784804
15963	ENSG00000184349	EFNA5	1.95847	3.61159	10.9881	0.000406148	0.011083	0.784648
598	ENSG00000042781	USH2A	3.89471	1.66672	10.3765	0.000506562	0.0117126	0.783798
12555	ENSG00000168743	NPNT	7.66402	-0.708235	10.8838	0.00042139	0.0112174	0.782102
2041	ENSG00000095319	NUP188	-1.01475	6.25856	-11.8214	0.000306047	0.0104067	0.778078
13617	ENSG00000173210	ABLIM3	4.24886	-1.38051	10.7906	0.000435612	0.0113188	0.772712
16533	ENSG00000186462	NAP1L2	5.30248	-0.718008	10.6372	0.000460357	0.011468	0.771642
1254	ENSG00000073756	PTGS2	6.66997	-0.260629	10.6378	0.00046026	0.011468	0.771483
29400	ENSG00000227517	AC003051.1	-2.51702	2.59006	-10.5823	0.000469641	0.011468	0.769843
7818	ENSG00000138821	SLC39A8	4.05875	3.16072	10.6027	0.000466164	0.011468	0.769341
17536	ENSG00000196730	DAPK1	5.03342	-1.65845	11.0043	0.000403839	0.011083	0.769297
40537	ENSG00000244791	RP11-65D17.1	5.85524	-1.613	10.9706	0.000408653	0.011083	0.766602
11520	ENSG00000164649	CDCA7L	7.62863	0.301373	10.5488	0.000475416	0.0114699	0.763718
9021	ENSG00000147206	NXF3	4.99071	-3.99967	11.562	0.000333526	0.0107379	0.760106
11058	ENSG00000163209	SPRR3	8.56488	-1.41891	10.8144	0.000431931	0.0113138	0.759599
7566	ENSG00000137648	TMPRSS4	7.21371	-2.8866	11.0065	0.000403527	0.011083	0.756276
31404	ENSG00000230333	AC004538.3	4.6666	-2.20854	11.0887	0.00039209	0.011083	0.751497
35257	ENSG00000235609	AF127936.7	5.30597	-3.8427	11.4117	0.000350866	0.0107909	0.74955
239	ENSG00000009694	TENM1	2.97719	3.77323	10.8442	0.000427365	0.0112807	0.748096
32196	ENSG00000231424	RP1-45C12.1	5.95824	-2.7234	11.0167	0.000402082	0.011083	0.740099
2335	ENSG00000100453	GZMB	5.37716	-3.8058	11.3316	0.000360559	0.0108152	0.736928
15852	ENSG00000183876	ARSI	3.1694	-0.591145	10.3326	0.000514917	0.011748	0.735484
13615	ENSG00000173208	ABCD2	4.37096	-0.505443	10.3678	0.00050821	0.0117163	0.733069
9680	ENSG00000152910	CNTNAP4	6.12163	-0.899018	10.6705	0.000454851	0.011468	0.731943
6881	ENSG00000134028	ADAMDEC1	4.98823	-4.00117	11.4276	0.00034898	0.0107909	0.731872
29653	ENSG00000227893	LINC00352	4.98823	-4.00117	11.4276	0.00034898	0.0107909	0.731872
45335	ENSG00000253957	IGHV3-22	6.3795	-3.30388	11.0553	0.000396685	0.011083	0.731787
11109	ENSG00000163394	CCKAR	7.39733	-2.00271	10.7923	0.000435348	0.0113188	0.730722
3804	ENSG00000110347	MMP12	9.42303	1.17874	10.4207	0.000498351	0.0116786	0.730598
15936	ENSG00000184254	ALDH1A3	1.7993	6.06096	11.6398	0.00032497	0.0106973	0.730256
45601	ENSG00000254266	RP11-594N15.2	4.07818	-0.821633	10.4165	0.000499124	0.0116786	0.728268
5054	ENSG00000120162	MOB3B	4.50581	2.04519	10.2511	0.000530848	0.0118081	0.727567
8668	ENSG00000144644	GADL1	4.94287	-4.02372	11.4107	0.000350987	0.0107909	0.725201
20698	ENSG00000204897	KRT25	4.94287	-4.02372	11.4107	0.000350987	0.0107909	0.725201
33530	ENSG00000233255	AC019181.2	5.19357	-3.89883	11.3285	0.000360948	0.0108152	0.724358
46668	ENSG00000255433	AP000479.1	5.19357	-3.89883	11.3285	0.000360948	0.0108152	0.724358
36805	ENSG00000237732	AC010980.2	3.38084	-0.488032	10.2856	0.000524032	0.0117793	0.72405
15719	ENSG00000183454	GRIN2A	4.8932	-0.805009	10.4545	0.000492162	0.011605	0.722263
35462	ENSG00000235904	RBMS3-AS3	5.2707	-3.8591	11.2922	0.000365457	0.0108228	0.721563
2900	ENSG00000104140	RHOV	3.07901	0.0677602	10.1902	0.000543157	0.0119064	0.719974
50430	ENSG00000260931	RP11-65L3.1	5.03093	-3.97995	11.3549	0.000357707	0.0108152	0.719326
13864	ENSG00000174473	GALNTL6	6.93941	-2.23333	10.7892	0.000435831	0.0113188	0.71771
12436	ENSG00000168234	TTC39C	8.13057	-1.2688	10.6328	0.000461106	0.011468	0.709269
14294	ENSG00000176641	RNF152	8.12914	-1.02711	10.6124	0.000464529	0.011468	0.707277
8878	ENSG00000146090	RASGEF1C	4.94232	-4.02372	11.3262	0.000361229	0.0108152	0.707255
48585	ENSG00000258743	RP11-406A9.2	4.94232	-4.02372	11.3262	0.000361229	0.0108152	0.707255
14296	ENSG00000176658	MYO1D	7.36044	1.9899	10.1316	0.00055535	0.0119629	0.706657
7639	ENSG00000137962	ARHGAP29	-1.09529	5.9263	-11.5967	0.000329681	0.0107379	0.702811
15595	ENSG00000182963	GJC1	-0.997242	5.63457	-11.553	0.000334541	0.0107379	0.700469
18204	ENSG00000198670	LPA	5.15533	-3.91687	11.2287	0.000373524	0.0108753	0.700251
23572	ENSG00000213949	ITGA1	7.2793	0.603009	10.2414	0.000532796	0.0118246	0.699977
7090	ENSG00000135218	CD36	5.7737	-0.611355	10.4034	0.000501536	0.0116798	0.699701
15782	ENSG00000183662	FAM19A1	4.98716	-4.00117	11.2662	0.000368728	0.0108599	0.697391
2696	ENSG00000102452	NALCN	5.39371	0.193653	10.182	0.000544846	0.0119301	0.696907
13485	ENSG00000172551	MUCL1	6.91777	1.47794	10.0954	0.000563056	0.0120227	0.690255
49723	ENSG00000260001	TGFBR3L	4.2708	-0.673879	10.2617	0.000528741	0.0117955	0.688159
5782	ENSG00000125851	PCSK2	7.33087	-2.83133	10.7052	0.000449185	0.0114484	0.683411
652	ENSG00000048540	LMO3	6.26062	-0.368423	10.3234	0.000516669	0.0117593	0.682668
40697	ENSG00000247077	PGAM5	-1.13267	5.49935	-11.4734	0.000343617	0.0107836	0.68248
5383	ENSG00000123104	ITPR2	1.11075	6.20235	11.5717	0.000332451	0.0107379	0.680641
48576	ENSG00000258734	RP11-112J1.3	5.22813	-3.88165	11.1145	0.000388583	0.011083	0.679335
11200	ENSG00000163637	PRICKLE2	5.69682	1.15812	10.0554	0.000571706	0.0120735	0.677779
33518	ENSG00000233237	LINC00472	7.48314	-2.75177	10.6633	0.000456036	0.011468	0.677428
9781	ENSG00000153885	KCTD15	4.17723	0.271213	10.0699	0.000568539	0.0120306	0.675502
5405	ENSG00000123243	ITIH5	8.06757	-1.30017	10.5068	0.000482792	0.0115652	0.673314
13029	ENSG00000170745	KCNS3	5.84391	-2.78057	10.7552	0.000441174	0.0113826	0.670072
31904	ENSG00000231023	LINC00326	5.02936	-3.97995	11.1283	0.000386724	0.011083	0.669927
820	ENSG00000060140	STYK1	7.23044	-2.08657	10.568	0.000472096	0.011468	0.666701
3739	ENSG00000109805	NCAPG	-1.45499	5.27616	-11.3472	0.000358649	0.0108152	0.664726
3036	ENSG00000104967	NOVA2	4.05079	1.32043	10.0294	0.000577415	0.0121158	0.662859
12078	ENSG00000166851	PLK1	-1.56578	5.85678	-11.453	0.000345996	0.0107836	0.661277
42935	ENSG00000251258	RFPL4B	5.78059	-3.60368	10.8957	0.000419608	0.011192	0.661133
2150	ENSG00000099901	RANBP1	-0.920718	6.75306	-11.543	0.000335655	0.0107379	0.659746
7081	ENSG00000135127	CCDC64	4.06125	0.696466	10.0008	0.000583798	0.0121173	0.657831
42347	ENSG00000250423	KIAA1210	4.84324	-4.07355	11.1203	0.000387803	0.011083	0.655782
847	ENSG00000062038	CDH3	7.76338	1.93165	9.99735	0.000584571	0.0121173	0.65494
7166	ENSG00000135540	NHSL1	4.1641	2.67046	10.2052	0.000540089	0.0118985	0.653981
9563	ENSG00000151962	RBM46	5.19119	-3.89883	11.0072	0.000403436	0.011083	0.652883
55343	ENSG00000268358	EPB41L4A-AS2	5.19119	-3.89883	11.0072	0.000403436	0.011083	0.652883
16914	ENSG00000188051	TMEM221	3.38029	-0.638574	10.0958	0.000562958	0.0120227	0.651303
1443	ENSG00000078579	FGF20	5.10944	-3.94092	11.0224	0.00040128	0.011083	0.651128
20824	ENSG00000205312	AC022596.2	5.10944	-3.94092	11.0224	0.00040128	0.011083	0.651128
9231	ENSG00000148935	GAS2	7.75697	0.600511	10.1281	0.000556091	0.0119629	0.648957
29879	ENSG00000228214	LINC00693	6.65343	-2.37584	10.5517	0.000474918	0.0114699	0.646482
4479	ENSG00000115525	ST3GAL5	4.50911	-0.396928	10.0786	0.000566662	0.0120306	0.643831
7293	ENSG00000136160	EDNRB	6.99428	-1.83704	10.4632	0.000490591	0.011605	0.641023
8795	ENSG00000145626	UGT3A1	3.97022	3.02325	10.2666	0.000527777	0.0117955	0.640372
6031	ENSG00000128059	PPAT	-1.02044	5.30411	-11.329	0.000360887	0.0108152	0.638564
11386	ENSG00000164163	ABCE1	-1.08359	7.45105	-11.463	0.000344822	0.0107836	0.638166
40687	ENSG00000246876	RP11-519M16.1	4.84265	-4.07355	11.0348	0.000399546	0.011083	0.636803
45491	ENSG00000254139	CTD-2339F6.1	8.07907	-1.05142	10.3639	0.000508946	0.0117169	0.636492
17290	ENSG00000196083	IL1RAP	2.42481	2.4454	10.229	0.000535276	0.0118528	0.635985
7067	ENSG00000135074	ADAM19	5.36813	3.80291	10.2881	0.000523542	0.0117793	0.63414
4156	ENSG00000112902	SEMA5A	4.88719	2.84199	10.1198	0.000557838	0.0119871	0.631143
50354	ENSG00000260838	RP11-531A24.3	5.06921	-3.95991	10.9346	0.000413873	0.0111311	0.628698
1161	ENSG00000071205	ARHGAP10	3.37986	0.141096	9.93527	0.000598732	0.0121978	0.628333
8338	ENSG00000142657	PGD	-1.27695	6.67799	-11.4547	0.000345794	0.0107836	0.628282
4556	ENSG00000116032	GRIN3B	3.20761	1.04002	9.93577	0.000598615	0.0121978	0.627086
16673	ENSG00000187037	GPR141	4.89048	-4.04949	10.9707	0.000408638	0.011083	0.62554
23530	ENSG00000213876	RPL7AP64	4.89048	-4.04949	10.9707	0.000408638	0.011083	0.62554
15222	ENSG00000181234	TMEM132C	4.7914	-4.09932	10.9895	0.000405952	0.011083	0.623211
28951	ENSG00000226926	AC010423.1	4.7914	-4.09932	10.9895	0.000405952	0.011083	0.623211
1961	ENSG00000091831	ESR1	5.78228	-2.81161	10.5804	0.000469977	0.011468	0.622462
8203	ENSG00000141540	TTYH2	2.86295	1.84927	10.0392	0.000575249	0.0121158	0.621802
7578	ENSG00000137709	POU2F3	4.97967	-4.00572	10.8982	0.000419241	0.011192	0.614574
40837	ENSG00000248187	RP11-184M15.1	5.33446	-3.82702	10.8048	0.000433413	0.0113188	0.614251
9593	ENSG00000152217	SETBP1	2.4452	3.5187	10.4894	0.000485878	0.0115707	0.611035
8756	ENSG00000145309	CABS1	5.49384	-3.7491	10.7516	0.000441752	0.0113826	0.610324
9439	ENSG00000151025	GPR158	2.5142	5.08321	11.0192	0.000401734	0.011083	0.606826
5521	ENSG00000124207	CSE1L	-1.09939	7.29175	-11.3883	0.000353666	0.0107909	0.604302
3374	ENSG00000106688	SLC1A1	4.48959	-1.93019	10.4448	0.000493918	0.011605	0.604001
3508	ENSG00000108018	SORCS1	4.35657	0.955716	9.85477	0.000617734	0.0123906	0.602107
29507	ENSG00000227681	RP11-307P5.1	5.14574	-3.92288	10.7986	0.000434379	0.0113188	0.601498
2613	ENSG00000101938	CHRDL1	9.02656	1.66589	9.90415	0.000605988	0.0122692	0.598848
11719	ENSG00000165474	GJB2	3.641	1.51026	9.89902	0.000607197	0.012281	0.598682
9082	ENSG00000147642	SYBU	4.69644	1.24407	9.85075	0.000618702	0.0123906	0.598599
12515	ENSG00000168528	SERINC2	3.38774	3.40662	10.3322	0.000514976	0.011748	0.598512
12763	ENSG00000169604	ANTXR1	2.28394	5.44763	11.1444	0.00038457	0.0110629	0.598122
6770	ENSG00000133104	SPG20	6.75434	0.847582	9.87287	0.000613396	0.0123661	0.595515
35650	ENSG00000236166	RP3-523C21.2	4.93532	-4.02694	10.8244	0.00043039	0.0113133	0.594804
6153	ENSG00000129151	BBOX1	5.51411	-1.35107	10.2826	0.000524612	0.0117793	0.594771
34226	ENSG00000234188	AL121963.1	5.38768	-2.21734	10.4084	0.000500623	0.0116786	0.592297
13910	ENSG00000174738	NR1D2	1.93259	5.28877	11.116	0.000388378	0.011083	0.586047
16081	ENSG00000184838	PRR16	7.13879	-0.302617	10.0815	0.000566027	0.0120306	0.585593
177	ENSG00000007216	SLC13A2	4.78804	-4.10131	10.8183	0.000431334	0.0113133	0.583896
3755	ENSG00000109943	CRTAM	4.78804	-4.10131	10.8183	0.000431334	0.0113133	0.583896
209	ENSG00000008196	TFAP2B	6.67344	-2.36631	10.3139	0.000518516	0.0117604	0.581895
11857	ENSG00000166006	KCNC2	6.25412	-1.7844	10.2789	0.000525351	0.0117793	0.581844
7987	ENSG00000140092	FBLN5	6.87744	-0.25261	10.0302	0.000577258	0.0121158	0.581131
26	ENSG00000002726	AOC1	7.11447	-0.314969	10.0675	0.000569061	0.0120306	0.580964
14625	ENSG00000178172	SPINK6	6.71783	3.37827	9.93762	0.000598186	0.0121978	0.578903
6433	ENSG00000131016	AKAP12	3.64603	2.40097	10.0069	0.000582431	0.0121173	0.578721
2301	ENSG00000100362	PVALB	6.84937	-3.06866	10.3718	0.000507451	0.0117126	0.578128
44739	ENSG00000253288	RP11-238K6.1	5.10696	-3.94092	10.7043	0.000449323	0.0114484	0.57693
20967	ENSG00000205835	GMNC	5.82432	-2.78997	10.3932	0.000503441	0.0116798	0.574779
642	ENSG00000047936	ROS1	7.34775	-0.866356	10.1579	0.000549831	0.0119629	0.573848
21013	ENSG00000205978	NYNRIN	1.56134	5.39552	11.1524	0.000383499	0.0110483	0.57274
7819	ENSG00000138823	MTTP	7.27827	-2.85772	10.2868	0.0005238	0.0117793	0.568758
6364	ENSG00000130701	RBBP8NL	4.83642	-4.07725	10.7258	0.000445862	0.0114098	0.565376
4718	ENSG00000117226	GBP3	1.94895	3.1001	10.2813	0.000524867	0.0117793	0.563285
12453	ENSG00000168280	KIF5C	5.36487	-1.85988	10.26	0.000529083	0.0117955	0.562516
12008	ENSG00000166535	A2ML1	5.98192	1.04183	9.7483	0.000644033	0.0126263	0.560312
55813	ENSG00000269416	CTB-175P5.4	-1.89954	2.96907	-10.2252	0.000536033	0.0118562	0.558804
41691	ENSG00000249460	RP11-665C14.2	6.1454	-3.42387	10.4127	0.000499824	0.0116786	0.558608
15806	ENSG00000183729	NPBWR1	4.73557	-4.12708	10.7234	0.000446253	0.0114098	0.558451
56903	ENSG00000271201	AB019440.50	4.73557	-4.12708	10.7234	0.000446253	0.0114098	0.558451
16962	ENSG00000188257	PLA2G2A	6.70357	-2.35136	10.2115	0.000538811	0.0118908	0.553873
20471	ENSG00000204381	LAYN	6.38282	-3.30203	10.3513	0.000511339	0.0117332	0.553626
12134	ENSG00000167074	TEF	1.09182	4.82108	10.9744	0.000408102	0.011083	0.551102
6781	ENSG00000133121	STARD13	2.36422	2.14144	9.95455	0.000594288	0.0121851	0.550814
12027	ENSG00000166634	SERPINB12	7.66992	-1.50011	10.092	0.000563785	0.0120227	0.54713
2820	ENSG00000103316	CRYM	6.78066	-0.570167	9.99958	0.000584071	0.0121173	0.545762
42759	ENSG00000251003	RP11-152P17.2	4.78682	-4.10131	10.6546	0.00045747	0.011468	0.545477
13162	ENSG00000171241	SHCBP1	-1.5055	4.65566	-10.8464	0.000427027	0.0112807	0.543193
4504	ENSG00000115665	SLC5A7	4.68037	-4.15484	10.6737	0.000454314	0.011468	0.543185
41908	ENSG00000249797	CTD-3179P9.1	4.68037	-4.15484	10.6737	0.000454314	0.011468	0.543185
15082	ENSG00000180537	RNF182	4.75531	0.386773	9.71054	0.000653693	0.0127042	0.54251
26685	ENSG00000223812	RP11-197K6.1	5.68715	-0.307346	9.82674	0.000624525	0.0124518	0.541745
11579	ENSG00000164879	CA3	4.35336	-1.99826	10.236	0.00053387	0.011835	0.541536
1954	ENSG00000091622	PITPNM3	2.35306	2.47074	10.0022	0.000583485	0.0121173	0.535267
4423	ENSG00000115252	PDE1A	6.17606	-0.418876	9.86341	0.000615657	0.0123883	0.533849
2029	ENSG00000094963	FMO2	6.54482	-2.42981	10.1471	0.000552093	0.0119629	0.531122
33331	ENSG00000232977	LINC00327	6.61255	-2.39681	10.1383	0.000553937	0.0119629	0.530455
4052	ENSG00000112195	TREML2	4.88178	-4.0547	10.56	0.000473472	0.011468	0.528478
7592	ENSG00000137766	UNC13C	4.88178	-4.0547	10.56	0.000473472	0.011468	0.528478
8218	ENSG00000141579	ZNF750	4.88178	-4.0547	10.56	0.000473472	0.011468	0.528478
31629	ENSG00000230633	RP11-37E23.5	4.88178	-4.0547	10.56	0.000473472	0.011468	0.528478
8620	ENSG00000144285	SCN1A	4.09197	-2.12849	10.2172	0.000537659	0.0118788	0.525769
1755	ENSG00000087299	L2HGDH	-1.32201	4.02426	-10.574	0.000471065	0.011468	0.523066
4445	ENSG00000115339	GALNT3	2.24933	0.836267	9.66434	0.000665757	0.0127803	0.517912
12507	ENSG00000168496	FEN1	-1.12428	5.41909	-11.0549	0.000396746	0.011083	0.516816
5460	ENSG00000123689	G0S2	7.63931	1.21613	9.65143	0.000669179	0.0128	0.514323
12694	ENSG00000169252	ADRB2	3.47973	0.114833	9.63182	0.000674418	0.0128	0.513794
4069	ENSG00000112280	COL9A1	6.19021	1.58734	9.62718	0.000675664	0.0128	0.513122
17765	ENSG00000197415	VEPH1	5.17291	1.38559	9.63271	0.000674179	0.0128	0.512416
8191	ENSG00000141497	ZMYND15	2.80539	-0.292574	9.64018	0.000672179	0.0128	0.511111
4980	ENSG00000119698	PPP4R4	4.70385	-0.446593	9.70924	0.000654028	0.0127042	0.511081
50528	ENSG00000261051	RP11-274H2.5	4.83466	-4.07725	10.499	0.00048418	0.0115707	0.510838
6072	ENSG00000128487	SPECC1	4.95395	0.551225	9.61786	0.000678179	0.0128	0.508824
371	ENSG00000016082	ISL1	6.73974	-1.96422	10.0204	0.000579425	0.0121173	0.508444
8322	ENSG00000142549	IGLON5	3.8356	-0.610864	9.68333	0.000660767	0.0127219	0.505157
11008	ENSG00000163017	ACTG2	4.37534	0.621544	9.59203	0.000685205	0.0128396	0.500705
4083	ENSG00000112319	EYA4	9.71965	1.10112	9.7551	0.000642312	0.0126263	0.499627
8770	ENSG00000145386	CCNA2	-1.545	5.85746	-11.0628	0.000395646	0.011083	0.499198
20927	ENSG00000205678	TECRL	6.13082	-0.677395	9.80593	0.000629627	0.0125027	0.495274
7537	ENSG00000137473	TTC29	5.17259	-1.34932	9.90984	0.000604654	0.0122561	0.49426
1326	ENSG00000075461	CACNG4	2.61202	4.66442	10.5979	0.000466977	0.011468	0.493498
6261	ENSG00000130147	SH3BP4	3.34214	3.59252	10.1415	0.000553263	0.0119629	0.493435
11091	ENSG00000163347	CLDN1	3.15232	5.32457	10.7284	0.000445446	0.0114098	0.492857
20314	ENSG00000203930	LINC00632	6.23737	-1.79284	9.97354	0.000589952	0.0121698	0.492694
42950	ENSG00000251281	CTD-2066L21.2	6.23871	-3.37409	10.1492	0.000551648	0.0119629	0.492182
49175	ENSG00000259370	RP11-1069G10.1	4.62056	-4.18491	10.4765	0.000488188	0.0115945	0.492048
12829	ENSG00000169891	REPS2	3.53079	1.33947	9.6209	0.000677356	0.0128	0.491914
6534	ENSG00000131711	MAP1B	5.09487	3.8755	9.99591	0.000584895	0.0121173	0.489664
5178	ENSG00000121104	FAM117A	2.34562	1.92568	9.7611	0.000640799	0.0126218	0.48844
11384	ENSG00000164161	HHIP	-1.08789	9.22546	-10.9383	0.000413344	0.0111311	0.483167
4494	ENSG00000115602	IL1RL1	5.21329	-3.88931	10.3018	0.000520859	0.0117793	0.482642
20882	ENSG00000205517	RGL3	6.77704	-2.3128	9.93937	0.000597783	0.0121978	0.476645
16048	ENSG00000184678	HIST2H2BE	2.04458	4.57574	10.6043	0.000465902	0.011468	0.475758
4249	ENSG00000113657	DPYSL3	4.50082	7.82587	10.9287	0.000414744	0.0111311	0.474968
6558	ENSG00000131844	MCCC2	-0.908988	6.48219	-11.0918	0.000391666	0.011083	0.474935
10599	ENSG00000160472	TMEM190	4.72823	-4.13138	10.375	0.000506859	0.0117126	0.473642
13066	ENSG00000170891	CYTL1	5.73613	-3.62828	10.1607	0.00054926	0.0119629	0.471715
38528	ENSG00000240405	RP11-460N16.1	4.61989	-4.18491	10.3889	0.000504244	0.0116798	0.47054
13318	ENSG00000171872	KLF17	5.688	-3.64982	10.1638	0.000548606	0.0119629	0.470494
781	ENSG00000057294	PKP2	7.17042	0.189548	9.62519	0.000676201	0.0128	0.470005
31140	ENSG00000229989	MIR181A1HG	5.45162	-3.77033	10.2034	0.000540463	0.0118985	0.469235
18235	ENSG00000198729	PPP1R14C	3.00272	-0.674373	9.5656	0.000692489	0.0128709	0.468179
6144	ENSG00000129038	LOXL1	4.11671	2.94317	9.82273	0.000625503	0.0124586	0.465285
8865	ENSG00000146021	KLHL3	5.08443	-2.00002	9.94381	0.000596758	0.0121978	0.463326
406	ENSG00000020256	ZFP64	-1.36908	7.1412	-11.0476	0.000397762	0.011083	0.462574
2052	ENSG00000095585	BLNK	5.25127	-2.28562	9.96284	0.000592391	0.0121698	0.462391
3808	ENSG00000110400	PVRL1	1.97089	3.95077	10.3482	0.000511934	0.0117332	0.460981
15735	ENSG00000183508	FAM46C	3.78344	-1.29383	9.68735	0.000659714	0.0127189	0.460393
2071	ENSG00000096063	SRPK1	-0.86273	6.85899	-11.0607	0.000395934	0.011083	0.460271
28501	ENSG00000226317	LINC00351	4.87949	-4.0547	10.2851	0.000524135	0.0117793	0.460007
13971	ENSG00000175040	CHST2	7.40225	-0.430147	9.7425	0.000645504	0.0126263	0.459587
14736	ENSG00000178776	C5orf46	5.52874	-2.93836	10.0171	0.000580144	0.0121173	0.458641
16831	ENSG00000187772	LIN28B	6.01324	-1.53612	9.84775	0.000619426	0.0123906	0.457904
11324	ENSG00000164035	EMCN	5.60434	-3.69172	10.128	0.000556101	0.0119629	0.456793
12485	ENSG00000168405	CMAHP	5.60434	-3.69172	10.128	0.000556101	0.0119629	0.456793
50934	ENSG00000261573	RP11-553K8.5	4.67509	-4.15715	10.3146	0.000518371	0.0117604	0.455426
12665	ENSG00000169181	GSG1L	6.68736	-3.14957	9.95405	0.000594402	0.0121851	0.45491
11974	ENSG00000166432	ZMAT1	1.8653	2.99322	9.99883	0.000584239	0.0121173	0.45377
17324	ENSG00000196167	COLCA1	3.51723	-0.418145	9.50762	0.000708807	0.012981	0.45313
24217	ENSG00000215533	LINC00189	5.17696	-3.9057	10.1906	0.000543083	0.0119064	0.451937
12115	ENSG00000166960	CCDC178	8.52055	-1.0752	9.74284	0.000645418	0.0126263	0.450707
12397	ENSG00000168056	LTBP3	0.951334	9.23901	10.8597	0.000425014	0.0112528	0.449983
8354	ENSG00000142765	SYTL1	5.89747	-0.666621	9.64087	0.000671995	0.0128	0.448772
3424	ENSG00000107242	PIP5K1B	5.64658	-1.28451	9.78252	0.000635429	0.0125544	0.448155
3420	ENSG00000107186	MPDZ	0.916507	5.90744	10.9885	0.00040609	0.011083	0.447576
28802	ENSG00000226723	RP11-142L4.3	-1.40587	3.2228	-10.078	0.000566789	0.0120306	0.444261
9425	ENSG00000150893	FREM2	6.45188	-0.0522668	9.54663	0.000697775	0.0128783	0.443021
5334	ENSG00000122679	RAMP3	5.5154	-3.73622	10.0873	0.000564795	0.0120306	0.441454
11697	ENSG00000165359	DDX26B	9.22302	-0.480591	9.68639	0.000659964	0.0127189	0.440271
12787	ENSG00000169710	FASN	-1.02366	8.00677	-10.9377	0.000413419	0.0111311	0.435399
15594	ENSG00000182957	SPATA13	2.59196	3.25377	9.98375	0.000587637	0.0121484	0.434396
7701	ENSG00000138271	GPR87	6.11364	-1.85186	9.78276	0.00063537	0.0125544	0.432338
27001	ENSG00000224259	LINC01133	6.38718	-0.551959	9.60444	0.000681819	0.0128243	0.431879
50544	ENSG00000261068	RP11-7K24.3	4.77661	-4.10733	10.1954	0.000542103	0.0119064	0.430957
11503	ENSG00000164600	NEUROD6	5.56901	-3.71176	10.0364	0.000575887	0.0121158	0.42992
7111	ENSG00000135324	MRAP2	3.77134	1.05917	9.43846	0.000728901	0.0131011	0.429538
6210	ENSG00000129595	EPB41L4A	6.28531	-0.0865737	9.49762	0.000711671	0.0129882	0.42823
10873	ENSG00000162576	MXRA8	3.5108	3.24083	9.87842	0.000612072	0.0123542	0.428025
41	ENSG00000003436	TFPI	3.33043	4.05396	10.1376	0.000554089	0.0119629	0.427603
5794	ENSG00000125879	OTOR	8.94693	-2.02372	9.69643	0.000657348	0.0127059	0.427058
9459	ENSG00000151224	MAT1A	3.98388	2.20557	9.58503	0.000687125	0.0128511	0.426939
6346	ENSG00000130592	LSP1	5.40076	-1.40873	9.72966	0.00064878	0.0126651	0.426613
5244	ENSG00000121871	SLITRK3	5.47282	-2.96612	9.90958	0.000604715	0.0122561	0.425587
4044	ENSG00000112149	CD83	5.53267	1.18742	9.39941	0.000740561	0.0131962	0.422656
9600	ENSG00000152253	SPC25	-1.34551	3.49085	-10.1293	0.000555833	0.0119629	0.421149
3683	ENSG00000109205	ODAM	7.51045	-1.94613	9.70255	0.000655761	0.0127059	0.419324
3238	ENSG00000105889	STEAP1B	6.64664	-2.38003	9.75865	0.000641414	0.0126218	0.418748
3275	ENSG00000106066	CPVL	5.82282	-0.417381	9.49918	0.000711222	0.0129882	0.418354
39382	ENSG00000242268	RP11-368I23.2	5.47757	-3.75744	9.96403	0.000592118	0.0121698	0.405654
8304	ENSG00000142449	FBN3	6.15758	-0.757455	9.55653	0.000695009	0.0128783	0.405405
11377	ENSG00000164128	NPY1R	5.00078	-1.11615	9.54999	0.000696835	0.0128783	0.404776
6030	ENSG00000128052	KDR	4.77921	3.22289	9.69302	0.000658236	0.0127106	0.404756
9886	ENSG00000154678	PDE1C	7.89545	-2.54939	9.67507	0.000662933	0.0127386	0.402981
6837	ENSG00000133661	SFTPD	3.41503	-1.3501	9.51185	0.000707602	0.012981	0.402383
13477	ENSG00000172508	CARNS1	2.17495	1.63763	9.50305	0.000710115	0.0129839	0.399222
9074	ENSG00000147588	PMP2	8.40964	-0.886837	9.57864	0.000688882	0.0128511	0.398933
15932	ENSG00000184226	PCDH9	-1.19797	7.69411	-10.8714	0.000423251	0.0112408	0.398121
44818	ENSG00000253376	RP11-44D19.1	4.92169	-4.03348	10.0361	0.000575943	0.0121158	0.39741
4094	ENSG00000112379	KIAA1244	4.68944	0.276588	9.33581	0.000760051	0.0132798	0.396806
1086	ENSG00000069431	ABCC9	5.99044	-2.7064	9.74407	0.000645105	0.0126263	0.395963
13605	ENSG00000173156	RHOD	-2.5529	1.20453	-9.40618	0.000738522	0.0131719	0.39583
16751	ENSG00000187498	COL4A1	5.39253	-2.2126	9.72236	0.000650649	0.0126763	0.395399
7230	ENSG00000135905	DOCK10	7.87307	1.13747	9.34714	0.000756533	0.0132798	0.394768
12688	ENSG00000169245	CXCL10	7.09254	0.270485	9.39251	0.000742647	0.0132045	0.391672
14149	ENSG00000175928	LRRN1	7.06807	-2.95913	9.70043	0.000656309	0.0127059	0.391351
11250	ENSG00000163803	PLB1	4.88293	-2.09922	9.71715	0.000651988	0.0126898	0.389517
9989	ENSG00000155719	OTOA	4.96968	-1.13124	9.50592	0.000709294	0.012981	0.38941
18192	ENSG00000198626	RYR2	6.29032	-0.962297	9.56398	0.000692937	0.0128709	0.388939
1798	ENSG00000088726	TMEM40	6.78529	-1.94207	9.61608	0.000678661	0.0128	0.385442
46553	ENSG00000255310	AF131215.2	5.12905	-3.93148	9.95145	0.000595001	0.0121851	0.385187
5941	ENSG00000127241	MASP1	5.86621	-0.106656	9.35456	0.000754239	0.0132798	0.381514
8213	ENSG00000141569	TRIM65	-1.0997	4.98506	-10.622	0.000462901	0.011468	0.380239
4711	ENSG00000117152	RGS4	5.4626	2.42325	9.41377	0.000736249	0.0131433	0.378611
396	ENSG00000019186	CYP24A1	6.43351	-3.27649	9.72448	0.000650105	0.0126763	0.378017
441	ENSG00000023839	ABCC2	4.57614	1.71846	9.35858	0.000753001	0.0132732	0.377759
16016	ENSG00000184564	SLITRK6	6.8858	1.83629	9.29085	0.000774214	0.0133467	0.377271
9651	ENSG00000152611	CAPSL	6.20864	-2.59846	9.65649	0.000667836	0.0127952	0.375832
45858	ENSG00000254560	RP11-1L12.3	3.85246	-1.58535	9.51132	0.000707752	0.012981	0.375312
10221	ENSG00000157613	CREB3L1	4.20916	2.21542	9.45815	0.000723111	0.0130496	0.375084
11177	ENSG00000163599	CTLA4	4.82197	-4.08478	9.96783	0.000591251	0.0121698	0.373566
734	ENSG00000054277	OPN3	1.90495	1.9048	9.49167	0.000713379	0.0129952	0.36468
9027	ENSG00000147251	DOCK11	4.47405	-0.156888	9.27198	0.000780257	0.0133927	0.364666
49909	ENSG00000260248	RP11-143K11.1	-3.22896	2.50153	-9.55318	0.000695943	0.0128783	0.362168
1540	ENSG00000081138	CDH7	6.16555	-2.62095	9.61221	0.000679708	0.0128	0.360858
15971	ENSG00000184374	COLEC10	5.31261	-1.88443	9.57999	0.00068851	0.0128511	0.35914
16464	ENSG00000186191	BPIFB4	4.77417	-4.10733	9.92341	0.000601485	0.0122285	0.35913
35420	ENSG00000235842	NA	5.44714	-3.77033	9.79589	0.000632107	0.0125264	0.357268
5569	ENSG00000124467	PSG8	6.03208	-3.47738	9.69668	0.000657283	0.0127059	0.35382
20696	ENSG00000204889	KRT40	5.39288	-3.00594	9.67602	0.000662683	0.0127386	0.353793
26379	ENSG00000223392	CLDN10-AS1	4.87059	-2.10577	9.60078	0.000682814	0.0128243	0.353457
8230	ENSG00000141668	CBLN2	2.17615	1.76644	9.42218	0.000733734	0.0131191	0.351884
1463	ENSG00000079112	CDH17	6.5384	-3.224	9.62518	0.000676204	0.0128	0.351781
16883	ENSG00000187957	DNER	1.63767	4.28861	10.2639	0.000528297	0.0117955	0.351627
1168	ENSG00000071539	TRIP13	-1.57829	5.18094	-10.5649	0.000472631	0.011468	0.350552
12230	ENSG00000167508	MVD	-1.01585	5.38947	-10.6632	0.000456043	0.011468	0.348709
17293	ENSG00000196091	MYBPC1	5.00299	-3.99445	9.84196	0.000620826	0.0123906	0.348679
31820	ENSG00000230910	RP3-525N10.2	5.00299	-3.99445	9.84196	0.000620826	0.0123906	0.348679
15473	ENSG00000182481	KPNA2	-1.18155	7.44883	-10.7668	0.000439345	0.0113714	0.346586
13209	ENSG00000171467	ZNF318	-0.849049	6.38028	-10.7871	0.000436158	0.0113188	0.345776
12056	ENSG00000166793	YPEL4	5.98439	-2.71143	9.57787	0.000689096	0.0128511	0.344818
5163	ENSG00000121005	CRISPLD1	7.54169	3.01762	9.28052	0.000777514	0.013369	0.344283
363	ENSG00000015413	DPEP1	4.16648	-1.15301	9.33457	0.000760437	0.0132798	0.343442
5090	ENSG00000120457	KCNJ5	4.76761	-2.5253	9.61979	0.000677657	0.0128	0.343383
56460	ENSG00000270504	RP11-420L9.5	5.79575	-0.93919	9.38122	0.000746072	0.0132224	0.341391
39816	ENSG00000243244	STON1	2.12481	1.12946	9.2826	0.000776848	0.013369	0.340286
55010	ENSG00000267709	AC024592.9	6.22612	-3.38023	9.62422	0.000676462	0.0128	0.339959
1219	ENSG00000072818	ACAP1	1.95592	1.37395	9.32559	0.000763243	0.0132798	0.339465
11801	ENSG00000165794	SLC39A2	6.15017	-2.6273	9.54016	0.000699591	0.0128876	0.338029
9240	ENSG00000149043	SYT8	7.27362	2.62223	9.23387	0.000792639	0.0135315	0.33613
13577	ENSG00000172986	GXYLT2	5.08283	1.14101	9.19307	0.000806168	0.013585	0.335633
6492	ENSG00000131386	GALNT15	5.34765	-3.82011	9.73504	0.000647405	0.0126508	0.335337
6815	ENSG00000133424	LARGE	3.52741	2.03394	9.36545	0.00075089	0.0132599	0.330544
10627	ENSG00000160752	FDPS	-0.93757	7.24995	-10.7434	0.000443053	0.0113922	0.330221
4004	ENSG00000111859	NEDD9	6.72517	3.7553	9.43297	0.000730526	0.0131011	0.329846
18367	ENSG00000198959	TGM2	5.4686	3.3234	9.47213	0.000719031	0.0130419	0.327636
3930	ENSG00000111424	VDR	3.15636	1.62102	9.29649	0.00077242	0.0133399	0.327047
7453	ENSG00000136960	ENPP2	9.39126	-0.396596	9.34216	0.000758076	0.0132798	0.326217
26735	ENSG00000223883	RP11-424D14.1	6.39695	-3.29473	9.55573	0.000695232	0.0128783	0.32549
13580	ENSG00000172995	ARPP21	6.18261	-2.61166	9.49329	0.000712913	0.0129952	0.324137
12311	ENSG00000167754	KLK5	4.90013	-1.72328	9.44402	0.000727261	0.01309	0.320693
12280	ENSG00000167654	ATCAY	3.34339	-1.13892	9.23226	0.000793169	0.0135315	0.31902
16737	ENSG00000187391	MAGI2	5.83782	1.29645	9.14493	0.0008225	0.013745	0.31713
21101	ENSG00000206579	XKR4	7.89394	-1.75414	9.36639	0.000750603	0.0132599	0.315933
10856	ENSG00000162494	LRRC38	4.3587	-1.99586	9.47254	0.000718912	0.0130419	0.314916
637	ENSG00000047644	WWC3	7.37072	-0.61639	9.32856	0.000762312	0.0132798	0.314012
49702	ENSG00000259977	AL121578.2	4.94053	-2.07033	9.45561	0.000723854	0.0130496	0.310011
18321	ENSG00000198879	SFMBT2	4.26842	-0.832001	9.18944	0.000807385	0.013585	0.309103
8441	ENSG00000143341	HMCN1	5.29506	5.86731	10.0988	0.000562317	0.0120227	0.307777
4366	ENSG00000114812	VIPR1	5.15139	-1.96678	9.42947	0.000731565	0.0131011	0.307203
12316	ENSG00000167766	ZNF83	0.966092	5.6501	10.6193	0.000463368	0.011468	0.304746
909	ENSG00000064763	FAR2	4.6382	-0.932851	9.20607	0.000801827	0.013585	0.304354
3731	ENSG00000109756	RAPGEF2	-0.889713	8.10549	-10.6244	0.000462507	0.011468	0.302994
8497	ENSG00000143546	S100A8	6.16218	-3.41575	9.51045	0.000707999	0.012981	0.302542
15077	ENSG00000180509	KCNE1	4.91827	0.336108	9.09982	0.000838177	0.0138071	0.302501
4209	ENSG00000113368	LMNB1	-1.29114	6.51257	-10.6778	0.000453642	0.011468	0.302412
11537	ENSG00000164708	PGAM2	3.82964	-0.415509	9.11767	0.000831932	0.0137577	0.302094
7847	ENSG00000139174	PRICKLE1	4.16664	2.63272	9.38133	0.000746037	0.0132224	0.301548
1508	ENSG00000080493	SLC4A4	7.29181	-2.058	9.34485	0.000757244	0.0132798	0.299794
33165	ENSG00000232759	AC002480.3	6.47942	-2.09399	9.36031	0.00075247	0.0132732	0.29683
508	ENSG00000033122	LRRC7	5.43672	-1.57857	9.3499	0.00075568	0.0132798	0.294417
4285	ENSG00000114054	PCCB	-1.04696	6.10886	-10.6381	0.000460206	0.011468	0.291464
17676	ENSG00000197142	ACSL5	4.07379	-0.42128	9.09353	0.000840396	0.0138147	0.290906
8680	ENSG00000144711	IQSEC1	0.940269	5.76698	10.6036	0.000466008	0.011468	0.289683
5049	ENSG00000120149	MSX2	3.95986	-2.19491	9.42916	0.000731657	0.0131011	0.287853
636	ENSG00000047634	SCML1	3.50584	1.62462	9.19005	0.000807179	0.013585	0.287689
12083	ENSG00000166863	TAC3	3.21614	-0.982899	9.1137	0.000833315	0.013759	0.284531
47143	ENSG00000256268	RP11-221N13.3	4.0052	-2.90764	9.51363	0.000707094	0.012981	0.280788
14872	ENSG00000179409	GEMIN4	-1.15524	5.31941	-10.4823	0.000487149	0.0115847	0.280545
50857	ENSG00000261468	RP11-1024P17.1	5.17301	-1.95423	9.34287	0.000757857	0.0132798	0.279805
6580	ENSG00000132000	PODNL1	4.21658	3.47067	9.5313	0.000702085	0.0129214	0.279507
9678	ENSG00000152894	PTPRK	1.62259	5.91301	10.5552	0.00047431	0.0114699	0.277487
14338	ENSG00000176845	METRNL	3.30411	-0.348997	9.0428	0.000858533	0.0138781	0.276397
5281	ENSG00000122180	MYOG	5.03928	-3.97641	9.57851	0.000688918	0.0128511	0.275624
5461	ENSG00000123700	KCNJ2	-0.879063	7.26684	-10.6172	0.000463713	0.011468	0.275034
6437	ENSG00000131037	EPS8L1	5.4158	3.78793	9.45871	0.000722947	0.0130496	0.271879
7643	ENSG00000137975	CLCA2	6.51725	-2.44487	9.29969	0.000771405	0.0133346	0.269826
16578	ENSG00000186642	PDE2A	2.92204	-0.788326	9.04833	0.000856532	0.0138781	0.269351
17249	ENSG00000189320	FAM180A	8.1313	-1.02543	9.19674	0.00080494	0.013585	0.267335
11907	ENSG00000166183	ASPG	3.73072	-1.64627	9.18979	0.000807269	0.013585	0.263008
23300	ENSG00000213430	HSPD1P1	-1.14529	4.82073	-10.2961	0.000521969	0.0117793	0.261515
2391	ENSG00000100714	MTHFD1	-1.07902	6.89327	-10.5763	0.000470676	0.011468	0.253411
6819	ENSG00000133466	C1QTNF6	2.08335	2.8519	9.48427	0.000715514	0.013022	0.247046
11740	ENSG00000165527	ARF6	-0.839719	7.33627	-10.5424	0.00047653	0.0114712	0.243242
12155	ENSG00000167123	CERCAM	2.11354	6.00001	10.4464	0.000493627	0.011605	0.240574
11769	ENSG00000165659	DACH1	7.61107	1.09953	8.95231	0.00089211	0.0141604	0.239839
8542	ENSG00000143799	PARP1	-0.856763	7.96941	-10.4889	0.000485969	0.0115707	0.238214
6897	ENSG00000134115	CNTN6	6.83043	-0.344742	9.04217	0.000858763	0.0138781	0.237467
18186	ENSG00000198604	BAZ1A	-1.05777	6.44444	-10.5307	0.000478581	0.0114924	0.235195
14924	ENSG00000179750	APOBEC3B	-1.03221	4.8753	-10.2542	0.000530238	0.0118079	0.23025
17391	ENSG00000196353	CPNE4	5.84505	1.23993	8.93715	0.000897894	0.0141705	0.230032
11523	ENSG00000164659	KIAA1324L	4.48487	0.721828	8.93268	0.000899609	0.0141705	0.229283
27677	ENSG00000225177	RP11-390P2.4	3.76626	-0.92611	8.97285	0.000884347	0.0141073	0.228162
9804	ENSG00000154035	C17orf103	1.30389	4.04393	9.91821	0.000602695	0.0122405	0.223955
4145	ENSG00000112796	ENPP5	5.49742	-3.74501	9.33217	0.000761185	0.0132798	0.221755
20978	ENSG00000205863	C1QTNF9B	2.25527	2.59584	9.34191	0.000758154	0.0132798	0.221436
13187	ENSG00000171401	KRT13	6.58764	-0.837384	9.06026	0.000852234	0.0138781	0.219966
8864	ENSG00000146013	GFRA3	3.76201	-0.978701	8.955	0.000891088	0.0141557	0.21891
1103	ENSG00000069998	CECR5	-0.851321	5.80618	-10.4474	0.000493459	0.011605	0.217818
3922	ENSG00000111348	ARHGDIB	6.19284	2.74598	9.04823	0.00085657	0.0138781	0.21535
693	ENSG00000050730	TNIP3	5.93391	-3.52644	9.25321	0.000786324	0.0134498	0.213666
491	ENSG00000030304	MUSK	5.73931	-3.62695	9.27597	0.000778974	0.0133824	0.213388
12130	ENSG00000167034	NKX3-1	6.57669	-2.41321	9.12427	0.000829637	0.0137577	0.212381
32442	ENSG00000231764	DLX6-AS1	4.86121	-4.06355	9.3912	0.000743044	0.0132045	0.212215
12351	ENSG00000167895	TMC8	3.99175	-1.94072	9.12391	0.000829761	0.0137577	0.210288
4657	ENSG00000116785	CFHR3	3.83367	-1.59539	9.03277	0.000862176	0.0139218	0.21001
1394	ENSG00000077312	SNRPA	-0.964842	6.22146	-10.4654	0.000490183	0.011605	0.20987
14317	ENSG00000176749	CDK5R1	2.41475	1.86783	9.11812	0.000831772	0.0137577	0.207964
7047	ENSG00000134954	ETS1	2.09875	6.16194	10.3931	0.000503466	0.0116798	0.207227
2487	ENSG00000101203	COL20A1	5.69258	-3.64727	9.26071	0.000783893	0.0134199	0.207026
12778	ENSG00000169679	BUB1	-1.27935	5.89326	-10.4116	0.000500025	0.0116786	0.206743
14599	ENSG00000178035	IMPDH2	-0.863192	8.69986	-10.3536	0.000510889	0.0117332	0.206122
32480	ENSG00000231817	RP11-189B4.6	5.15771	-3.91508	9.32633	0.000763012	0.0132798	0.205895
6277	ENSG00000130204	TOMM40	-0.835807	6.06464	-10.447	0.000493527	0.011605	0.204735
7884	ENSG00000139352	ASCL1	6.03513	-1.52258	9.06562	0.000850313	0.0138781	0.203284
28103	ENSG00000225774	SIRPAP1	4.51971	-1.66762	9.06003	0.000852319	0.0138781	0.201883
2340	ENSG00000100479	POLE2	-1.52039	3.4847	-9.62885	0.000675215	0.0128	0.20052
48442	ENSG00000258590	NBEAP1	3.99505	-0.861973	8.89447	0.000914428	0.0142162	0.198208
1658	ENSG00000084764	MAPRE3	1.12651	3.9696	9.84611	0.000619821	0.0123906	0.197892
4365	ENSG00000114805	PLCH1	3.1783	1.62641	9.00806	0.000871234	0.013999	0.196485
18044	ENSG00000198168	SVIP	3.33669	4.5696	9.79335	0.000632739	0.0125264	0.196251
4390	ENSG00000115041	KCNIP3	4.53607	-2.6411	9.17497	0.000812262	0.0136232	0.195107
18059	ENSG00000198216	CACNA1E	3.02281	-0.535807	8.84618	0.000933597	0.0144086	0.194297
34643	ENSG00000234756	RP11-120C12.3	6.4784	-2.4624	9.07413	0.000847275	0.0138754	0.193233
47803	ENSG00000257576	RP11-153M3.1	-1.24044	3.32526	-9.56968	0.000691358	0.0128709	0.191914
3351	ENSG00000106565	TMEM176B	3.87201	-1.57519	8.97832	0.000882293	0.0140996	0.191299
13696	ENSG00000173578	XCR1	5.97688	-1.30822	9.02037	0.000866708	0.0139714	0.191136
8311	ENSG00000142512	SIGLEC10	5.69183	-2.85772	9.1252	0.000829312	0.0137577	0.190507
964	ENSG00000065978	YBX1	-0.887199	8.5936	-10.3263	0.000516113	0.0117593	0.189541
7770	ENSG00000138653	NDST4	5.43737	0.678757	8.82367	0.0009427	0.0144473	0.187051
5531	ENSG00000124225	PMEPA1	5.66546	4.41483	9.39454	0.000742033	0.0132045	0.186523
4578	ENSG00000116183	PAPPA2	7.29485	-1.68609	8.99849	0.000874774	0.0140218	0.186129
9128	ENSG00000148123	LPPR1	6.47524	-2.46597	9.05362	0.000854624	0.0138781	0.186047
50019	ENSG00000260398	RP11-594N15.3	5.65853	-3.66731	9.18694	0.000808223	0.0135874	0.182078
7112	ENSG00000135333	EPHA7	3.10357	2.72583	9.23368	0.0007927	0.0135315	0.179966
18024	ENSG00000198108	CHSY3	6.60661	0.267628	8.82091	0.000943825	0.0144473	0.179602
8985	ENSG00000147010	SH3KBP1	1.08046	5.54428	10.3091	0.000519434	0.0117676	0.177754
326	ENSG00000012822	CALCOCO1	1.00576	5.8742	10.3613	0.000509429	0.0117169	0.177023
11727	ENSG00000165495	PKNOX2	3.34206	-1.12652	8.84813	0.000932812	0.0144086	0.175014
12036	ENSG00000166689	PLEKHA7	3.86225	1.46713	8.90005	0.000912247	0.0142162	0.174394
5690	ENSG00000125430	HS3ST3B1	7.87075	-1.15616	8.94108	0.00089639	0.0141705	0.174157
8405	ENSG00000143179	UCK2	-0.829069	6.49863	-10.3953	0.000503053	0.0116798	0.1712
2518	ENSG00000101331	CCM2L	3.5298	1.50967	8.91388	0.000906865	0.0141935	0.170698
8853	ENSG00000145949	MYLK4	2.18696	0.590773	8.83058	0.000939897	0.0144365	0.170695
36560	ENSG00000237412	PRSS56	5.03515	-3.97641	9.22789	0.000794606	0.0135344	0.170331
9427	ENSG00000150938	CRIM1	3.42268	2.77305	9.19785	0.000804568	0.013585	0.16939
1546	ENSG00000081237	PTPRC	4.1576	2.47264	9.0488	0.000856362	0.0138781	0.164744
9542	ENSG00000151789	ZNF385D	7.61005	0.3057	8.81037	0.000948134	0.0144646	0.164645
4770	ENSG00000117594	HSD11B1	8.65655	-0.58226	8.89041	0.000916021	0.0142179	0.162557
47678	ENSG00000257335	MGAM	3.41811	-1.64935	8.89529	0.000914108	0.0142162	0.161599
17183	ENSG00000189056	RELN	5.16593	0.254237	8.76195	0.000968239	0.0145912	0.161548
6916	ENSG00000134240	HMGCS2	5.92354	-3.53503	9.08588	0.0008431	0.0138416	0.158892
2855	ENSG00000103534	TMC5	6.23187	-0.614996	8.84104	0.000935668	0.0144086	0.157911
354	ENSG00000014257	ACPP	7.27602	-2.85492	8.97114	0.00088499	0.0141073	0.157778
5302	ENSG00000122420	PTGFR	5.17959	-0.914301	8.83101	0.000939723	0.0144365	0.15671
1233	ENSG00000073111	MCM2	-1.25957	6.00544	-10.314	0.000518501	0.0117604	0.156401
3583	ENSG00000108561	C1QBP	-1.10474	7.39087	-10.3405	0.000513399	0.011748	0.156236
9275	ENSG00000149305	HTR3B	5.12549	-3.13962	9.07155	0.000848193	0.0138781	0.154124
23533	ENSG00000213881	NPM1P6	-0.886148	6.08569	-10.3325	0.000514935	0.011748	0.153404
9356	ENSG00000149970	CNKSR2	5.59457	-1.33319	8.90783	0.000909212	0.0141945	0.153214
13320	ENSG00000171877	FRMD5	8.55462	1.36588	8.74037	0.000977368	0.0146435	0.150681
20685	ENSG00000204856	FAM216A	-1.19526	3.53178	-9.56217	0.000693439	0.0128709	0.15057
14841	ENSG00000179256	SMCO3	6.60576	-2.39856	8.93064	0.000900394	0.0141705	0.145895
13191	ENSG00000171408	PDE7B	4.72801	-0.785343	8.76735	0.000965971	0.0145912	0.144218
12165	ENSG00000167183	PRR15L	5.84268	-0.693779	8.78479	0.000958691	0.0145686	0.140009
17162	ENSG00000188992	LIPI	5.35896	-3.81693	9.08128	0.00084473	0.0138568	0.136911
4426	ENSG00000115263	GCG	6.29855	1.25213	8.70913	0.000990778	0.0146734	0.133974
5561	ENSG00000124406	ATP8A1	2.25872	3.35948	9.38305	0.000745516	0.0132224	0.129812
12798	ENSG00000169752	NRG4	4.29788	-2.14902	8.94029	0.000896694	0.0141705	0.129423
6874	ENSG00000133985	TTC9	4.00813	1.00497	8.73766	0.000978523	0.0146435	0.128967
8483	ENSG00000143493	INTS7	-0.844524	5.38295	-10.1718	0.000546958	0.0119629	0.125307
8130	ENSG00000141052	MYOCD	7.84377	-1.77906	8.82396	0.000942584	0.0144473	0.125238
1090	ENSG00000069535	MAOB	6.47621	-0.271966	8.71763	0.000987107	0.0146657	0.122488
13307	ENSG00000171848	RRM2	-1.27707	6.56196	-10.2686	0.000527381	0.0117955	0.119328
1393	ENSG00000077279	DCX	5.5043	-2.95141	8.9288	0.000901101	0.0141705	0.118573
8632	ENSG00000144381	HSPD1	-1.02229	8.68342	-10.1562	0.000550187	0.0119629	0.116203
13484	ENSG00000172548	NIPAL4	3.86239	-0.564052	8.66334	0.00101085	0.0147909	0.115084
14889	ENSG00000179520	SLC17A8	5.37462	-3.0161	8.92501	0.000902559	0.0141705	0.113252
3527	ENSG00000108244	KRT23	9.47492	-1.75518	8.77049	0.000964655	0.0145912	0.113056
8737	ENSG00000145147	SLIT2	1.35196	4.88946	9.97507	0.000589604	0.0121698	0.110023
14178	ENSG00000176092	AIM1L	4.22798	-1.64447	8.77178	0.000964113	0.0145912	0.1056
23809	ENSG00000214510	SPINK13	5.44924	-2.97891	8.89204	0.000915384	0.0142179	0.104288
5969	ENSG00000127507	EMR2	8.79974	0.782867	8.66132	0.00101174	0.0147909	0.103448
10022	ENSG00000155974	GRIP1	2.24857	3.03059	9.22278	0.00079629	0.0135376	0.103302
5180	ENSG00000121207	LRAT	5.22325	-2.29705	8.84076	0.000935779	0.0144086	0.101892
7122	ENSG00000135372	NAT10	-0.905376	6.67231	-10.2419	0.000532684	0.0118246	0.101394
13956	ENSG00000174950	CD164L2	4.7378	-2.53999	8.87323	0.000922799	0.0143001	0.100377
7682	ENSG00000138134	STAMBPL1	5.05293	-0.710365	8.65817	0.00101314	0.0147955	0.0997557
10072	ENSG00000156381	ANKRD9	-1.11935	3.818	-9.56779	0.00069188	0.0128709	0.0984555
18183	ENSG00000198597	ZNF536	5.77805	-3.60771	8.91298	0.000907213	0.0141935	0.0963978
14807	ENSG00000179091	CYC1	-0.91253	7.54566	-10.2009	0.00054098	0.0118985	0.0953454
4418	ENSG00000115232	ITGA4	3.51219	3.17235	9.13984	0.000824252	0.0137509	0.0942304
6348	ENSG00000130598	TNNI2	6.73866	-0.245447	8.64667	0.00101827	0.0147955	0.0918214
3839	ENSG00000110721	CHKA	-1.06307	4.43763	-9.79478	0.000632383	0.0125264	0.0901612
11193	ENSG00000163630	SYNPR	4.77799	1.45471	8.67258	0.00100676	0.0147909	0.0890979
15438	ENSG00000182329	AC079354.1	5.0693	-3.95923	8.9662	0.000886851	0.0141112	0.0886358
4399	ENSG00000115112	TFCP2L1	4.33793	-2.00445	8.79745	0.000953445	0.014523	0.087695
12392	ENSG00000168028	RPSA	-0.957386	7.83608	-10.164	0.000548576	0.0119629	0.087529
5506	ENSG00000124159	MATN4	4.38346	-2.35024	8.81255	0.00094724	0.0144622	0.0796008
7797	ENSG00000138759	FRAS1	5.50746	1.91335	8.6702	0.00100781	0.0147909	0.0770168
17334	ENSG00000196188	CTSE	7.08113	-2.95232	8.75388	0.000971641	0.0146074	0.0768445
33420	ENSG00000233098	RP11-344E13.3	3.96905	-0.292326	8.56442	0.00105595	0.0149436	0.0764566
9011	ENSG00000147155	EBP	-0.888731	5.44946	-10.0719	0.000568107	0.0120306	0.0744388
3093	ENSG00000105289	TJP3	2.76189	2.26182	8.90922	0.000908671	0.0141945	0.07358
12718	ENSG00000169379	ARL13B	-1.37786	5.34434	-10.0121	0.00058126	0.0121173	0.0732275
10918	ENSG00000162711	NLRP3	6.75483	-2.32651	8.71961	0.000986255	0.0146657	0.0725649
30879	ENSG00000229645	LINC00341	1.71908	2.29763	8.97067	0.000885169	0.0141073	0.0724876
7895	ENSG00000139438	FAM222A	2.39475	1.00709	8.66378	0.00101065	0.0147909	0.0718012
10361	ENSG00000158769	F11R	2.54039	4.43699	9.59487	0.000684429	0.0128373	0.071336
12868	ENSG00000170044	ZPLD1	7.10797	0.137239	8.57792	0.00104965	0.0149436	0.0712646
13288	ENSG00000171791	BCL2	2.59218	1.71148	8.78305	0.000959412	0.0145686	0.07029
1391	ENSG00000077264	PAK3	5.02994	-1.78403	8.72571	0.000983634	0.0146657	0.0701975
1514	ENSG00000080573	COL5A3	3.20293	-1.35096	8.59856	0.00104011	0.0148924	0.0676413
47774	ENSG00000257522	RP11-562L8.1	5.71961	-2.84284	8.75908	0.000969448	0.0145968	0.0655927
17616	ENSG00000196972	LINC00087	3.22695	-1.10416	8.56882	0.00105389	0.0149436	0.0653819
11264	ENSG00000163827	LRRC2	4.3839	-2.34873	8.76298	0.000967803	0.0145912	0.0622797
7073	ENSG00000135097	MSI1	2.93147	-1.0324	8.54905	0.00106318	0.0149954	0.0611479
8444	ENSG00000143355	LHX9	5.18462	1.27118	8.57503	0.00105099	0.0149436	0.0598846
17473	ENSG00000196549	MME	6.74821	0.30549	8.52209	0.00107601	0.0150573	0.0553351
9640	ENSG00000152527	PLEKHH2	3.16212	1.76082	8.73263	0.000980671	0.0146533	0.0541893
1765	ENSG00000087495	PHACTR3	3.44878	-0.382309	8.50878	0.00108242	0.0151253	0.0526073
16363	ENSG00000185873	TMPRSS11B	5.98388	-3.50127	8.76173	0.000968333	0.0145912	0.0513768
45545	ENSG00000254202	RP11-120I21.2	6.09541	-2.65398	8.69242	0.000998043	0.0147444	0.0505832
9538	ENSG00000151748	SAV1	-1.26018	6.62677	-10.1169	0.000558468	0.0119875	0.048904
8177	ENSG00000141433	ADCYAP1	5.86486	-2.76955	8.69904	0.000995158	0.0147129	0.0477757
3121	ENSG00000105398	SULT2A1	6.87448	-3.05561	8.68069	0.00100318	0.0147869	0.0460951
1758	ENSG00000087303	NID2	8.37538	-1.14786	8.59156	0.00104333	0.0148974	0.0455007
3885	ENSG00000111181	SLC6A12	4.35006	-1.99834	8.67439	0.00100596	0.0147909	0.0437015
46614	ENSG00000255372	CTD-3064C13.1	5.1384	-3.92715	8.82034	0.000944057	0.0144473	0.0429152
4081	ENSG00000112309	B3GAT2	3.248	0.235514	8.50284	0.00108529	0.0151332	0.0427418
3309	ENSG00000106327	TFR2	-1.88547	2.06016	-8.82931	0.00094041	0.0144365	0.039692
891	ENSG00000064309	CDON	2.70137	5.40196	9.80988	0.000628655	0.0125027	0.0386098
11405	ENSG00000164211	STARD4	-1.1392	5.4895	-9.98441	0.000587488	0.0121484	0.0372925
9630	ENSG00000152465	NMT2	1.35628	3.49424	9.30276	0.000770431	0.0133346	0.0359089
11221	ENSG00000163702	IL17RC	1.05486	6.48036	10.0929	0.000563574	0.0120227	0.0357129
8461	ENSG00000143401	ANP32E	-0.969015	7.00844	-10.0936	0.000563437	0.0120227	0.0355097
3784	ENSG00000110148	CCKBR	3.87673	0.140333	8.47168	0.00110053	0.0152051	0.0335631
7198	ENSG00000135723	FHOD1	1.52318	2.28599	8.89438	0.000914464	0.0142162	0.0334573
1787	ENSG00000088325	TPX2	-1.28775	7.22041	-10.075	0.000567442	0.0120306	0.0331064
45834	ENSG00000254535	PABPC4L	3.106	0.607858	8.5037	0.00108488	0.0151332	0.0289797
10429	ENSG00000159251	ACTC1	5.28	-0.638008	8.48257	0.00109517	0.0151846	0.0283381
2844	ENSG00000103489	XYLT1	5.08248	1.82843	8.57512	0.00105095	0.0149436	0.0277502
293	ENSG00000011260	UTP18	-0.824529	5.43718	-9.96413	0.000592095	0.0121698	0.024048
18149	ENSG00000198502	HLA-DRB5	6.02815	-0.342398	8.45994	0.00110633	0.0152317	0.0206378
9973	ENSG00000155511	GRIA1	4.17809	-2.20898	8.63859	0.0010219	0.0147955	0.0197791
11999	ENSG00000166508	MCM7	-1.12837	6.1351	-10.0314	0.000576979	0.0121158	0.0184247
3411	ENSG00000107105	ELAVL2	6.21726	-2.59551	8.59398	0.00104221	0.0148924	0.0168684
3939	ENSG00000111537	IFNG	5.35339	-3.81693	8.71503	0.000988229	0.0146657	0.0149323
8557	ENSG00000143869	GDF7	5.35339	-3.81693	8.71503	0.000988229	0.0146657	0.0149323
7714	ENSG00000138346	DNA2	-1.29973	3.67659	-9.32251	0.000764207	0.0132799	0.0128609
12930	ENSG00000170323	FABP4	9.05802	-0.236875	8.4908	0.00109114	0.0151534	0.0120461
3582	ENSG00000108559	NUP88	-0.787571	5.88647	-10.0071	0.000582388	0.0121173	0.0115476
6898	ENSG00000134121	CHL1	6.6666	1.15595	8.42552	0.00112358	0.01534	0.0112038
4232	ENSG00000113569	NUP155	-0.847707	5.85092	-9.99667	0.000584725	0.0121173	0.00980503
10598	ENSG00000160471	COX6B2	5.86126	-0.815036	8.46832	0.00110219	0.0152161	0.0092181
1574	ENSG00000082175	PGR	6.24605	-2.58068	8.57162	0.00105258	0.0149436	0.00913761
2362	ENSG00000100578	KIAA0586	-1.10261	4.50686	-9.64175	0.000671759	0.0128	0.0074852
9514	ENSG00000151623	NR3C2	4.30978	1.30677	8.49843	0.00108743	0.0151465	0.0074691
20689	ENSG00000204869	IGFL4	5.1019	-3.94284	8.71531	0.000988105	0.0146657	0.00626477
12900	ENSG00000170214	ADRA1B	2.45188	4.66953	9.54688	0.000697706	0.0128783	0.00398393
45582	ENSG00000254244	PAICSP4	-1.44842	2.83402	-8.9965	0.000875514	0.0140218	0.00322126
9604	ENSG00000152268	SPON1	4.04825	-2.88667	8.65109	0.0010163	0.0147955	0.00161569
2920	ENSG00000104321	TRPA1	9.53227	-0.326332	8.45464	0.00110897	0.0152466	-0.00191785
10731	ENSG00000161643	SIGLEC16	6.38235	-3.30171	8.56647	0.00105499	0.0149436	-0.00705069
12691	ENSG00000169248	CXCL11	5.97286	-0.940468	8.43899	0.0011168	0.0153197	-0.00984922
10541	ENSG00000160193	WDR4	-1.36032	4.20406	-9.46733	0.00072043	0.0130419	-0.0111878
10044	ENSG00000156140	ADAMTS3	4.31924	2.22509	8.6146	0.00103276	0.0148874	-0.0142577
7711	ENSG00000138316	ADAMTS14	5.61945	-0.00691943	8.35679	0.00115904	0.0155428	-0.0147868
2697	ENSG00000102466	FGF14	2.66349	0.560735	8.4107	0.00113111	0.0153872	-0.016631
1570	ENSG00000082074	FYB	7.24088	-1.28995	8.42836	0.00112215	0.01534	-0.0233048
9407	ENSG00000150687	PRSS23	2.09604	9.4642	9.77608	0.000637037	0.0125735	-0.0256214
7124	ENSG00000135374	ELF5	6.21043	-3.38772	8.52736	0.00107349	0.0150511	-0.025866
1741	ENSG00000087128	TMPRSS11E	9.71062	-1.63725	8.40235	0.00113538	0.0154073	-0.0276134
14793	ENSG00000179046	TRIML2	3.86272	0.676091	8.37124	0.00115146	0.0154836	-0.0278382
1418	ENSG00000078018	MAP2	2.80134	7.09108	9.87872	0.000612002	0.0123542	-0.0336831
9883	ENSG00000154646	TMPRSS15	7.49129	1.29285	8.31214	0.00118281	0.0156267	-0.0370345
9460	ENSG00000151229	SLC2A13	0.998082	3.98862	9.36694	0.000750434	0.0132599	-0.037162
2059	ENSG00000095752	IL11	4.03241	1.08495	8.38815	0.00114269	0.0154397	-0.0373261
11968	ENSG00000166407	LMO1	3.754	-2.66438	8.53278	0.0010709	0.0150394	-0.0381739
12666	ENSG00000169184	MN1	3.655	3.86963	9.0431	0.000858424	0.0138781	-0.0403832
6975	ENSG00000134516	DOCK2	5.34601	-3.02854	8.48958	0.00109174	0.0151534	-0.041723
56521	ENSG00000270607	RP11-359E10.1	2.37001	0.359101	8.3434	0.0011661	0.0155582	-0.0417305
12610	ENSG00000168938	PPIC	0.939474	6.89039	9.92943	0.000600084	0.0122127	-0.0427929
1974	ENSG00000092068	SLC7A8	4.55282	1.23197	8.37671	0.00114862	0.0154771	-0.0428082
11294	ENSG00000163931	TKT	-0.935675	8.02846	-9.8606	0.000616331	0.0123891	-0.0469609
17384	ENSG00000196337	CGB7	3.78055	-2.65103	8.50558	0.00108396	0.0151332	-0.0472174
9609	ENSG00000152315	KCNK13	6.14947	-0.482745	8.30918	0.00118441	0.0156267	-0.0479579
14483	ENSG00000177465	ACOT4	-1.32235	3.04872	-8.96829	0.000886064	0.0141101	-0.0485252
50624	ENSG00000261179	NA	3.59332	-0.908086	8.28838	0.00119571	0.0156914	-0.0490585
18083	ENSG00000198300	PEG3	1.6209	2.21338	8.70256	0.000993627	0.0147013	-0.0492655
3072	ENSG00000105202	FBL	-0.92976	7.81781	-9.87066	0.000613924	0.0123661	-0.0495246
2676	ENSG00000102287	GABRE	6.15295	-3.41649	8.46639	0.00110314	0.0152161	-0.0498424
14826	ENSG00000179163	FUCA1	1.04022	5.49095	9.80796	0.000629127	0.0125027	-0.0506951
9130	ENSG00000148143	ZNF462	2.23843	3.75582	9.14259	0.000823303	0.0137467	-0.0535333
6754	ENSG00000133020	MYH8	5.6786	-2.86385	8.43332	0.00111965	0.0153262	-0.0543893
1260	ENSG00000073910	FRY	5.27942	0.231763	8.26725	0.00120733	0.0157805	-0.0550266
1381	ENSG00000077092	RARB	4.98862	1.35223	8.34679	0.00116431	0.0155562	-0.0554659
11162	ENSG00000163545	NUAK2	1.88811	1.5861	8.52622	0.00107403	0.0150511	-0.0557342
8886	ENSG00000146166	LGSN	4.80681	-1.89663	8.39738	0.00113794	0.0154073	-0.0565444
7471	ENSG00000137090	DMRT1	6.86651	-2.27088	8.37267	0.00115072	0.0154836	-0.0570437
2616	ENSG00000101951	PAGE4	5.59596	-2.90331	8.42598	0.00112335	0.01534	-0.0590008
54774	ENSG00000267453	AC004791.2	5.86302	-3.56165	8.46033	0.00110614	0.0152317	-0.0599731
39987	ENSG00000243627	AP000322.53	4.88471	-3.2599	8.47455	0.00109911	0.0152024	-0.0601286
1720	ENSG00000086696	HSD17B2	7.96258	-2.51622	8.35266	0.00116121	0.0155562	-0.0612576
41184	ENSG00000248713	RP11-766F14.2	5.58068	-2.91258	8.40946	0.00113174	0.0153872	-0.065648
10216	ENSG00000157570	TSPAN18	5.73334	-0.196092	8.24288	0.0012209	0.0158839	-0.0668074
12352	ENSG00000167900	TK1	-1.31819	5.48978	-9.7501	0.000643575	0.0126263	-0.066893
24197	ENSG00000215475	SIAH3	3.68024	0.495406	8.27588	0.00120257	0.0157393	-0.0676101
16215	ENSG00000185272	RBM11	6.83975	-1.67223	8.32293	0.00117701	0.0156237	-0.070079
9772	ENSG00000153802	TMPRSS11D	6.34351	-3.32108	8.39826	0.00113748	0.0154073	-0.07045
14806	ENSG00000179088	C12orf42	6.34351	-3.32108	8.39826	0.00113748	0.0154073	-0.07045
2730	ENSG00000102854	MSLN	5.34922	0.64327	8.24583	0.00121925	0.0158834	-0.0712967
3859	ENSG00000110900	TSPAN11	7.03375	-2.18734	8.32689	0.00117489	0.0156166	-0.0729528
1346	ENSG00000076003	MCM6	-1.02099	6.18138	-9.84241	0.000620716	0.0123906	-0.0740307
2464	ENSG00000101144	BMP7	9.80243	-0.803179	8.2761	0.00120245	0.0157393	-0.0750677
5526	ENSG00000124215	CDH26	2.75479	-1.22247	8.23576	0.0012249	0.0159148	-0.0752658
2333	ENSG00000100448	CTSG	6.74018	-1.96349	8.31046	0.00118372	0.0156267	-0.0785437
6601	ENSG00000132170	PPARG	3.98647	-2.91759	8.43216	0.00112023	0.0153262	-0.0786907
11983	ENSG00000166451	CENPN	-1.22847	4.53427	-9.45392	0.00072435	0.0130496	-0.0820918
2226	ENSG00000100162	CENPM	-1.57382	3.20908	-8.93778	0.000897652	0.0141705	-0.0841071
10011	ENSG00000155897	ADCY8	5.06117	-3.17126	8.38154	0.00114611	0.0154646	-0.0894025
30090	ENSG00000228519	RP11-298C3.2	-0.918008	4.4382	-9.43048	0.000731266	0.0131011	-0.0894673
4157	ENSG00000112936	C7	7.07435	4.06179	8.56332	0.00105647	0.0149436	-0.0970308
170	ENSG00000007062	PROM1	4.1735	-2.21075	8.32338	0.00117677	0.0156237	-0.0975081
15302	ENSG00000181751	C5orf30	4.11238	2.74501	8.57486	0.00105108	0.0149436	-0.0980662
16940	ENSG00000188158	NHS	6.02348	-2.68976	8.29623	0.00119143	0.0156638	-0.0996079
11312	ENSG00000163993	S100P	5.17596	-1.54222	8.25697	0.00121303	0.015834	-0.0996089
47100	ENSG00000256185	RP11-612B6.2	1.66505	2.2091	8.59923	0.0010398	0.0148924	-0.0998088
6347	ENSG00000130595	TNNT3	2.80107	1.36895	8.35188	0.00116162	0.0155562	-0.101551
4332	ENSG00000114529	C3orf52	7.07244	-1.3741	8.23259	0.00122669	0.015917	-0.10286
8051	ENSG00000140519	RHCG	3.00697	0.5452	8.21878	0.00123451	0.0159707	-0.10413
4634	ENSG00000116690	PRG4	6.87469	0.650029	8.15661	0.0012705	0.0161333	-0.104245
2861	ENSG00000103569	AQP9	5.84833	-2.40949	8.27421	0.00120349	0.0157408	-0.10488
5068	ENSG00000120279	MYCT1	4.62157	1.72271	8.31067	0.0011836	0.0156267	-0.105052
50894	ENSG00000261520	DLGAP1-AS5	3.70101	-1.11552	8.16692	0.00126444	0.0160876	-0.106371
7361	ENSG00000136546	SCN7A	6.51482	-2.4466	8.25738	0.0012128	0.015834	-0.10706
9211	ENSG00000148735	PLEKHS1	3.72375	-2.67942	8.34587	0.0011648	0.0155562	-0.107485
9660	ENSG00000152689	RASGRP3	2.98964	0.419738	8.19537	0.00124791	0.0160434	-0.109705
24304	ENSG00000215897	NA	4.82559	-3.28945	8.34236	0.00116665	0.0155582	-0.110413
6402	ENSG00000130816	DNMT1	-0.935344	7.1927	-9.77186	0.000638095	0.0125817	-0.112821
34703	ENSG00000234840	RP11-399D6.2	6.99046	-2.99745	8.24852	0.00121775	0.0158744	-0.115214
11570	ENSG00000164841	TMEM74	7.24069	-1.28774	8.19898	0.00124583	0.0160434	-0.115317
1728	ENSG00000086991	NOX4	8.17645	-1.00203	8.18253	0.00125534	0.0160618	-0.117624
12000	ENSG00000166509	CLEC3A	3.68485	-1.7545	8.19617	0.00124745	0.0160434	-0.118472
8870	ENSG00000146054	TRIM7	-1.33372	4.42868	-9.32724	0.000762725	0.0132798	-0.120569
7304	ENSG00000136237	RAPGEF5	7.64082	-1.27175	8.18162	0.00125587	0.0160618	-0.121035
9775	ENSG00000153820	SPHKAP	6.64411	-2.01255	8.20408	0.0012429	0.0160303	-0.12214
11864	ENSG00000166025	AMOTL1	6.4378	1.99949	8.21809	0.0012349	0.0159707	-0.122379
6280	ENSG00000130224	LRCH2	2.83083	2.79148	8.64147	0.00102061	0.0147955	-0.126634
28	ENSG00000002746	HECW1	3.36845	-1.50043	8.14103	0.00127972	0.0161979	-0.12738
36660	ENSG00000237541	HLA-DQA2	7.31678	-1.67417	8.17264	0.0012611	0.0160868	-0.128648
8153	ENSG00000141293	SKAP1	7.99537	0.15943	8.11986	0.00129239	0.0162743	-0.130171
657	ENSG00000048740	CELF2	4.81358	0.861571	8.14113	0.00127966	0.0161979	-0.133416
11558	ENSG00000164794	KCNV1	4.6417	3.59039	8.64252	0.00102014	0.0147955	-0.141564
10156	ENSG00000157087	ATP2B2	3.29879	0.876592	8.1689	0.00126328	0.0160876	-0.142911
1183	ENSG00000072041	SLC6A15	6.01694	-2.69528	8.18423	0.00125435	0.0160618	-0.143753
2582	ENSG00000101680	LAMA1	9.17537	-0.323445	8.10988	0.00129841	0.0163353	-0.143841
13420	ENSG00000172318	B3GALT1	4.62545	-1.61444	8.13629	0.00128254	0.0162127	-0.14604
4447	ENSG00000115353	TACR1	5.9886	-0.877435	8.09969	0.00130459	0.0163441	-0.1465
9394	ENSG00000150593	PDCD4	1.09277	6.76537	9.70676	0.00065467	0.0127042	-0.147437
17759	ENSG00000197405	C5AR1	0.974944	4.61992	9.37798	0.000747058	0.0132279	-0.147542
14712	ENSG00000178662	CSRNP3	6.49265	0.447508	8.05801	0.00133028	0.0164582	-0.149189
11768	ENSG00000165655	ZNF503	3.61459	0.19313	8.07951	0.00131695	0.0163838	-0.151088
7709	ENSG00000138311	ZNF365	10.5786	-0.0440026	8.08764	0.00131196	0.0163828	-0.151871
17824	ENSG00000197584	KCNMB2	5.45183	-2.97639	8.19117	0.00125034	0.0160434	-0.152212
14156	ENSG00000175985	PLEKHD1	4.06346	-2.26659	8.18619	0.00125322	0.0160618	-0.153069
12801	ENSG00000169760	NLGN1	7.73227	-1.83833	8.10549	0.00130107	0.0163353	-0.156006
16929	ENSG00000188107	EYS	4.06032	-2.5114	8.19145	0.00125017	0.0160434	-0.157509
24511	ENSG00000216866	RPS2P55	-0.836802	5.61468	-9.61175	0.000679831	0.0128	-0.15769
10962	ENSG00000162878	PKDCC	2.50314	2.78882	8.60384	0.00103768	0.0148924	-0.157858
600	ENSG00000042832	TG	2.50629	-0.794782	8.03699	0.00134348	0.0164945	-0.158184
6750	ENSG00000132970	WASF3	4.57219	-2.62536	8.17745	0.00125829	0.0160824	-0.159626
10769	ENSG00000161958	FGF11	1.7959	3.08997	8.73943	0.000977769	0.0146435	-0.159921
2024	ENSG00000094804	CDC6	-1.37946	4.2036	-9.15943	0.000817536	0.0136737	-0.161624
9309	ENSG00000149554	CHEK1	-1.40017	4.64123	-9.31168	0.000767612	0.0133155	-0.161843
17096	ENSG00000188747	NOXA1	1.74829	2.16647	8.45596	0.00110831	0.0152466	-0.16509
15316	ENSG00000181790	BAI1	2.60798	0.413902	8.08101	0.00131603	0.0163828	-0.168559
11298	ENSG00000163938	GNL3	-0.779069	6.94395	-9.65808	0.000667414	0.0127952	-0.172223
17538	ENSG00000196735	HLA-DQA1	9.56539	2.09902	8.01472	0.00135763	0.016544	-0.172389
7279	ENSG00000136114	THSD1	4.02511	-0.0650505	8.01521	0.00135732	0.016544	-0.172884
9848	ENSG00000154319	FAM167A	5.53749	-2.93446	8.13194	0.00128514	0.0162143	-0.173623
7237	ENSG00000135924	DNAJB2	0.875519	6.33099	9.64585	0.000670665	0.0128	-0.175075
15946	ENSG00000184292	TACSTD2	9.69707	-1.64389	8.04393	0.0013391	0.0164817	-0.175153
12736	ENSG00000169469	SPRR1B	7.68103	-1.86	8.05591	0.0013316	0.0164582	-0.176954
41647	ENSG00000249395	CASC9	4.35238	0.75204	8.05611	0.00133147	0.0164582	-0.177054
2773	ENSG00000103047	TANGO6	-1.03364	4.68097	-9.32469	0.000763523	0.0132798	-0.178359
15728	ENSG00000183479	TREX2	2.87911	-1.47606	8.00925	0.00136114	0.016544	-0.180681
1392	ENSG00000077274	CAPN6	8.29973	1.69257	7.99388	0.00137105	0.0165873	-0.18629
10613	ENSG00000160678	S100A1	2.33233	2.70751	8.53544	0.00106963	0.0150323	-0.187759
40413	ENSG00000244485	RPL18P13	2.13346	0.0606848	8.01139	0.00135976	0.016544	-0.189972
5879	ENSG00000126562	WNK4	3.16417	-2.10772	8.05501	0.00133216	0.0164582	-0.190614
27413	ENSG00000224818	RP11-134G8.8	2.03487	1.70418	8.27704	0.00120193	0.0157393	-0.191822
4565	ENSG00000116120	FARSB	-0.775921	6.13551	-9.5998	0.000683081	0.0128243	-0.192612
5797	ENSG00000125895	TMEM74B	2.77534	-1.20316	7.9663	0.00138905	0.0166597	-0.193339
8924	ENSG00000146426	TIAM2	-1.80223	4.91983	-9.29203	0.000773839	0.0133467	-0.193778
9586	ENSG00000152154	TMEM178A	1.81763	4.43078	9.13038	0.000827518	0.0137577	-0.197382
16025	ENSG00000184599	FAM19A3	5.14876	-1.38599	7.99931	0.00136754	0.0165733	-0.199257
15638	ENSG00000183117	CSMD1	7.54419	-2.7255	8.01612	0.00135674	0.016544	-0.201883
38104	ENSG00000239467	AC007405.6	4.72177	-1.74845	8.01789	0.0013556	0.016544	-0.202078
2896	ENSG00000104112	SCG3	5.59658	-2.90579	8.0475	0.00133686	0.0164817	-0.206095
4254	ENSG00000113721	PDGFRB	2.05043	0.571514	8.03305	0.00134597	0.0164945	-0.208488
17418	ENSG00000196405	EVL	0.939844	5.45267	9.47699	0.000717621	0.0130419	-0.209055
9706	ENSG00000153071	DAB2	7.51205	1.71957	7.96603	0.00138923	0.0166597	-0.210424
5346	ENSG00000122733	KIAA1045	4.455	-1.28297	7.94866	0.00140072	0.0167259	-0.210582
4455	ENSG00000115386	REG1A	6.67226	-0.345495	7.93077	0.00141268	0.0167734	-0.212221
8488	ENSG00000143507	DUSP10	2.27405	2.41855	8.40462	0.00113422	0.0154073	-0.213543
4466	ENSG00000115461	IGFBP5	7.33031	5.45984	8.62798	0.00102669	0.0148107	-0.213697
10697	ENSG00000161249	DMKN	7.84631	1.44948	7.93528	0.00140965	0.0167511	-0.214137
1773	ENSG00000087916	SLC6A14	8.81105	-2.08692	7.96186	0.00139198	0.0166825	-0.214493
969	ENSG00000066056	TIE1	5.04141	-3.97291	8.10164	0.00130341	0.0163441	-0.217186
2958	ENSG00000104549	SQLE	-0.993259	7.36175	-9.54387	0.000698548	0.0128805	-0.218714
15045	ENSG00000180340	FZD2	1.95273	4.16782	8.97769	0.000882531	0.0140996	-0.220697
16279	ENSG00000185559	DLK1	7.38917	-2.00592	7.9547	0.00139671	0.0166883	-0.221695
10855	ENSG00000162493	PDPN	6.08533	-2.6586	7.98171	0.00137895	0.016618	-0.2244
15562	ENSG00000182836	PLCXD3	6.17244	1.35998	7.95763	0.00139477	0.0166854	-0.225029
7017	ENSG00000134775	FHOD3	6.71658	1.85789	7.96883	0.00138739	0.0166597	-0.231135
5061	ENSG00000120251	GRIA2	4.93303	0.619892	7.91912	0.00142053	0.0168192	-0.231596
3551	ENSG00000108387	SEPT4	2.94744	-1.32376	7.88661	0.00144275	0.0168873	-0.231679
7830	ENSG00000139055	ERP27	6.39681	-2.13537	7.94138	0.00140557	0.0167468	-0.232892
42410	ENSG00000250510	GPR162	3.45147	-1.00451	7.87674	0.00144958	0.0168873	-0.233064
21076	ENSG00000206384	COL6A6	6.72484	-0.572221	7.89503	0.00143696	0.0168873	-0.233866
8132	ENSG00000141076	CIRH1A	-0.798061	5.71505	-9.46534	0.000721008	0.0130419	-0.236942
14303	ENSG00000176697	BDNF	3.57771	0.293462	7.90854	0.00142772	0.0168448	-0.238181
933	ENSG00000065328	MCM10	-1.61512	4.0399	-8.9254	0.00090241	0.0141705	-0.238227
5633	ENSG00000124795	DEK	-0.890652	7.8316	-9.46446	0.000721265	0.0130419	-0.244696
12483	ENSG00000168398	BDKRB2	3.64977	-2.11123	7.92923	0.00141371	0.0167734	-0.246859
13131	ENSG00000171132	PRKCE	1.34504	2.956	8.54474	0.00106522	0.0149996	-0.249033
7024	ENSG00000134817	APLNR	6.89113	-1.46413	7.88597	0.00144319	0.0168873	-0.249043
18007	ENSG00000198074	AKR1B10	5.47821	-2.9642	7.94053	0.00140614	0.0167468	-0.251718
13489	ENSG00000172575	RASGRP1	2.48086	-0.627767	7.83458	0.0014792	0.0169417	-0.254666
15404	ENSG00000182195	LDOC1	6.90386	-1.88325	7.87859	0.0014483	0.0168873	-0.255071
17308	ENSG00000196126	HLA-DRB1	5.69427	2.97448	8.16707	0.00126436	0.0160876	-0.256105
14675	ENSG00000178445	GLDC	-1.19353	4.63247	-9.13451	0.000826089	0.0137577	-0.258191
135	ENSG00000006283	CACNA1G	3.32157	-0.350829	7.8312	0.00148161	0.0169491	-0.258467
4048	ENSG00000112175	BMP5	4.93795	0.934943	7.88745	0.00144217	0.0168873	-0.259982
7308	ENSG00000136244	IL6	6.74784	-3.11866	7.89724	0.00143544	0.0168873	-0.261287
11965	ENSG00000166401	SERPINB8	3.56019	3.23671	8.43948	0.00111655	0.0153197	-0.261569
11695	ENSG00000165349	SLC7A3	6.84139	-1.48905	7.85604	0.00146403	0.0168873	-0.26227
1749	ENSG00000087253	LPCAT2	3.07672	3.66078	8.60637	0.00103652	0.0148924	-0.263071
15135	ENSG00000180817	PPA1	-1.04912	6.5532	-9.46581	0.000720872	0.0130419	-0.263177
11712	ENSG00000165434	PGM2L1	1.69121	4.7157	9.11215	0.000833858	0.013759	-0.263378
10684	ENSG00000161082	CELF5	2.94163	-0.113962	7.83734	0.00147724	0.0169417	-0.263687
32422	ENSG00000231738	TSPAN19	5.49473	-2.956	7.90835	0.00142785	0.0168448	-0.26459
11458	ENSG00000164398	ACSL6	6.07537	-2.66311	7.88452	0.00144419	0.0168873	-0.264901
11626	ENSG00000165060	FXN	-0.921875	4.27887	-9.01657	0.000868102	0.0139715	-0.266064
14947	ENSG00000179862	CITED4	2.70824	1.7136	8.1058	0.00130088	0.0163353	-0.266701
10234	ENSG00000157765	SLC34A2	6.8764	-3.05435	7.87706	0.00144936	0.0168873	-0.267893
16059	ENSG00000184731	FAM110C	6.64358	-1.7687	7.84842	0.00146939	0.0169277	-0.268139
35203	ENSG00000235531	RP11-383H13.1	8.12284	0.380255	7.80163	0.00150287	0.0169986	-0.268764
14972	ENSG00000179958	DCTPP1	-0.89788	5.15583	-9.28884	0.000774855	0.0133467	-0.269536
1581	ENSG00000082397	EPB41L3	7.10082	-0.441523	7.80304	0.00150185	0.0169986	-0.274693
12758	ENSG00000169583	CLIC3	2.3944	3.72371	8.67686	0.00100487	0.0147896	-0.275425
31477	ENSG00000230435	AC004160.4	5.61238	-3.69076	7.91396	0.00142403	0.0168352	-0.276445
11242	ENSG00000163781	TOPBP1	-0.807006	6.21435	-9.42841	0.00073188	0.0131011	-0.278505
6887	ENSG00000134057	CCNB1	-1.25591	6.36583	-9.42054	0.000734225	0.0131191	-0.278766
6204	ENSG00000129534	MIS18BP1	-1.00613	5.4163	-9.31886	0.000765353	0.013288	-0.279979
18257	ENSG00000198768	APCDD1L	4.49557	-1.25	7.78931	0.00151184	0.0170269	-0.280504
12473	ENSG00000168356	SCN11A	4.59943	-3.40261	7.915	0.00142333	0.0168352	-0.281016
3978	ENSG00000111728	ST8SIA1	6.19466	-1.99417	7.8194	0.00149005	0.0169652	-0.284378
3914	ENSG00000111321	LTBR	4.63182	-1.05502	7.77302	0.00152381	0.0170637	-0.284712
8645	ENSG00000144476	ACKR3	6.80879	-2.29617	7.81729	0.00149156	0.0169652	-0.285219
7140	ENSG00000135439	AGAP2	4.01579	-1.74997	7.80319	0.00150174	0.0169986	-0.286552
3932	ENSG00000111445	RFC5	-0.955465	4.52052	-9.05883	0.00085275	0.0138781	-0.28733
36642	ENSG00000237515	SHISA9	6.9972	0.173204	7.75911	0.00153412	0.0170958	-0.287366
18314	ENSG00000198865	CCDC152	5.26537	-3.06968	7.86372	0.00145864	0.0168873	-0.287383
10419	ENSG00000159212	CLIC6	6.87808	-1.65124	7.79512	0.0015076	0.0169986	-0.289635
30702	ENSG00000229391	HLA-DRB6	5.0211	-3.19104	7.86494	0.00145779	0.0168873	-0.291847
4837	ENSG00000118322	ATP10B	5.66929	-3.65846	7.86443	0.00145815	0.0168873	-0.295073
9096	ENSG00000147724	FAM135B	5.66929	-3.65846	7.86443	0.00145815	0.0168873	-0.295073
1943	ENSG00000091428	RAPGEF4	1.75334	1.58756	8.06135	0.00132821	0.0164582	-0.295354
7729	ENSG00000138399	FASTKD1	-0.943925	4.09087	-8.88674	0.000917466	0.0142291	-0.295678
15469	ENSG00000182463	TSHZ2	2.77736	3.60104	8.55548	0.00106015	0.0149634	-0.295774
11114	ENSG00000163421	PROK2	5.05675	-2.01165	7.79955	0.00150438	0.0169986	-0.298997
11402	ENSG00000164197	RNF180	3.98259	0.690663	7.81374	0.00149412	0.0169832	-0.299548
8200	ENSG00000141524	TMC6	2.19521	2.92288	8.39187	0.00114077	0.0154293	-0.29978
13589	ENSG00000173068	BNC2	2.8729	2.75244	8.29175	0.00119387	0.0156777	-0.300468
7619	ENSG00000137857	DUOX1	5.61433	-1.32195	7.76663	0.00152853	0.0170684	-0.30116
11011	ENSG00000163032	VSNL1	6.75715	-1.53186	7.76597	0.00152902	0.0170684	-0.302045
46120	ENSG00000254842	RP11-890B15.2	5.07259	-3.95723	7.8815	0.00144627	0.0168873	-0.302176
8392	ENSG00000143140	GJA5	4.89001	-3.25845	7.84315	0.00147311	0.0169417	-0.30359
29239	ENSG00000227295	ELL2P1	4.0343	-1.91016	7.77982	0.0015188	0.0170326	-0.303697
8929	ENSG00000146469	VIP	7.29792	1.0599	7.74543	0.00154434	0.0171824	-0.303745
351	ENSG00000014138	POLA2	-1.25472	4.70058	-9.05836	0.000852918	0.0138781	-0.305407
201	ENSG00000007968	E2F2	-1.58686	3.16731	-8.49075	0.00109117	0.0151534	-0.305782
20414	ENSG00000204248	COL11A2	2.08936	1.13804	7.92818	0.00141442	0.0167734	-0.310384
39232	ENSG00000241956	CTC-340A15.2	5.52084	-2.94374	7.79607	0.00150691	0.0169986	-0.31079
2093	ENSG00000097096	SYDE2	6.32409	-1.92995	7.75583	0.00153656	0.0171088	-0.310793
5778	ENSG00000125845	BMP2	5.08036	0.709727	7.76423	0.00153031	0.0170684	-0.310802
30314	ENSG00000228835	AC012123.1	6.27825	-3.3584	7.79688	0.00150632	0.0169986	-0.311098
13344	ENSG00000171992	SYNPO	3.09464	4.14078	8.65267	0.00101559	0.0147955	-0.311209
5261	ENSG00000121989	ACVR2A	1.05183	3.50491	8.63069	0.00102546	0.0148039	-0.312595
218	ENSG00000008311	AASS	4.2395	1.44651	7.87769	0.00144892	0.0168873	-0.313272
30967	ENSG00000229757	RP4-738P11.4	4.59553	-3.4052	7.83453	0.00147923	0.0169417	-0.313551
14051	ENSG00000175426	PCSK1	5.2192	-3.88382	7.83864	0.00147631	0.0169417	-0.31573
16396	ENSG00000185966	LCE3E	5.2192	-3.88382	7.83864	0.00147631	0.0169417	-0.31573
752	ENSG00000055118	KCNH2	3.69922	-0.309552	7.70887	0.00157208	0.0172742	-0.317265
15256	ENSG00000181458	TMEM45A	-0.848989	4.86335	-9.11639	0.000832377	0.0137577	-0.31802
15138	ENSG00000180828	BHLHE22	5.28346	-3.0604	7.78655	0.00151386	0.0170326	-0.319032
17866	ENSG00000197705	KLHL14	7.6646	0.680868	7.69309	0.00158425	0.0172779	-0.319924
3606	ENSG00000108691	CCL2	7.32807	1.11548	7.71049	0.00157084	0.0172742	-0.321813
9824	ENSG00000154162	CDH12	6.31029	-0.485764	7.69045	0.0015863	0.0172779	-0.322258
9400	ENSG00000150636	CCDC102B	2.26334	2.85554	8.32022	0.00117846	0.0156267	-0.324792
3062	ENSG00000105143	SLC1A6	5.33465	-2.2446	7.73996	0.00154846	0.017212	-0.325727
6978	ENSG00000134533	RERG	7.47419	1.29761	7.7088	0.00157213	0.0172742	-0.326254
7886	ENSG00000139364	TMEM132B	3.92121	-2.33691	7.75857	0.00153452	0.0170958	-0.329379
7504	ENSG00000137261	KIAA0319	2.09832	1.79621	8.03159	0.0013469	0.0164945	-0.330217
1131	ENSG00000070601	FRMPD1	4.14381	-1.61927	7.69479	0.00158294	0.0172779	-0.330849
24014	ENSG00000215021	PHB2	-0.818255	7.70157	-9.29967	0.000771412	0.0133346	-0.330916
3338	ENSG00000106483	SFRP4	4.44349	0.63295	7.72996	0.00155601	0.0172191	-0.333101
3855	ENSG00000110880	CORO1C	-1.03652	8.1196	-9.26412	0.000782791	0.0134199	-0.333139
8635	ENSG00000144406	UNC80	6.11661	-2.03302	7.70674	0.00157372	0.0172742	-0.333979
50518	ENSG00000261040	CTD-2319I12.1	5.11964	-1.17174	7.67473	0.00159855	0.0172779	-0.334822
1306	ENSG00000075218	GTSE1	-1.49288	5.13483	-9.10601	0.000836004	0.0137828	-0.335032
4973	ENSG00000119681	LTBP2	3.54314	7.41041	9.22472	0.000795649	0.0135376	-0.335103
16471	ENSG00000186212	SOWAHB	5.46424	-1.80778	7.70496	0.00157509	0.0172742	-0.335632
17746	ENSG00000197360	ZNF98	-2.07808	0.721686	-7.7992	0.00150464	0.0169986	-0.338279
1619	ENSG00000083782	EPYC	7.59898	1.79651	7.71168	0.00156993	0.0172742	-0.339154
15816	ENSG00000183760	PAPL	4.93522	-1.70524	7.69209	0.00158502	0.0172779	-0.340435
6949	ENSG00000134343	ANO3	1.8352	2.37841	8.17364	0.00126052	0.0160868	-0.340703
9810	ENSG00000154096	THY1	4.89444	1.9418	7.86961	0.00145453	0.0168873	-0.344347
3796	ENSG00000110274	CEP164	-0.754844	6.32535	-9.2996	0.000771433	0.0133346	-0.345724
5182	ENSG00000121211	MND1	-1.1467	3.64727	-8.60868	0.00103547	0.0148924	-0.346707
6926	ENSG00000134256	CD101	2.58299	-1.30832	7.63461	0.00163036	0.0174311	-0.347138
23583	ENSG00000213967	ZNF726	-1.62313	1.63484	-7.9736	0.00138425	0.0166509	-0.348664
3252	ENSG00000105976	MET	3.50315	4.9772	8.78319	0.000959353	0.0145686	-0.348767
20835	ENSG00000205336	GPR56	3.49748	6.11316	9.0785	0.000845718	0.0138614	-0.348834
50018	ENSG00000260396	AC012065.7	3.86441	-2.60936	7.72473	0.00155997	0.0172423	-0.349864
12734	ENSG00000169442	CD52	4.86244	-3.27048	7.73211	0.00155438	0.0172191	-0.349941
26494	ENSG00000223552	RP11-24F11.2	4.19435	-2.01112	7.68019	0.00159428	0.0172779	-0.352261
16261	ENSG00000185480	PARPBP	-1.05517	3.72408	-8.63092	0.00102536	0.0148039	-0.352841
14248	ENSG00000176390	CRLF3	-0.850079	4.85851	-9.04614	0.000857322	0.0138781	-0.353005
15792	ENSG00000183684	ALYREF	-0.759808	5.97611	-9.26207	0.000783454	0.0134199	-0.35303
7809	ENSG00000138792	ENPEP	2.9695	-0.844363	7.62276	0.00163991	0.017476	-0.353407
7431	ENSG00000136891	TEX10	-0.784738	5.33037	-9.16685	0.000815011	0.0136547	-0.353612
55458	ENSG00000268621	AC006262.5	2.86596	1.97371	7.99236	0.00137203	0.0165873	-0.353936
7836	ENSG00000139132	FGD4	3.16146	3.30411	8.3186	0.00117933	0.0156267	-0.354831
10755	ENSG00000161896	IP6K3	3.84891	-1.32743	7.62357	0.00163925	0.017476	-0.354971
31078	ENSG00000229914	RP11-404O13.4	4.49123	-3.45681	7.73644	0.00155111	0.0172145	-0.355991
31772	ENSG00000230838	AC093850.2	6.42311	-3.28096	7.68493	0.00159059	0.0172779	-0.356081
5382	ENSG00000123096	SSPN	4.82345	-0.643499	7.61446	0.00164663	0.0175286	-0.356179
8556	ENSG00000143867	OSR1	5.93413	0.314211	7.62473	0.00163831	0.017476	-0.358287
7630	ENSG00000137936	BCAR3	2.80505	3.48287	8.40181	0.00113566	0.0154073	-0.358842
20295	ENSG00000203876	RP11-451M19.3	5.25924	-3.07243	7.68596	0.00158978	0.0172779	-0.361893
5076	ENSG00000120327	PCDHB14	1.091	4.6071	8.93832	0.000897446	0.0141705	-0.362153
9359	ENSG00000150048	CLEC1A	6.1445	-0.800859	7.60347	0.00165559	0.0175548	-0.366079
15819	ENSG00000183765	CHEK2	-0.986274	4.05503	-8.73396	0.000980102	0.0146533	-0.366486
40693	ENSG00000246985	SOCS2-AS1	2.61286	0.31099	7.67015	0.00160214	0.0172896	-0.370401
7515	ENSG00000137309	HMGA1	-1.33619	7.39823	-9.22754	0.000794719	0.0135344	-0.371588
30074	ENSG00000228495	LINC01013	5.43162	-2.98521	7.65338	0.00161538	0.0173601	-0.37284
12187	ENSG00000167280	ENGASE	0.874877	5.18281	9.09461	0.000840014	0.0138147	-0.373372
5451	ENSG00000123600	METTL8	-1.06863	4.13918	-8.74119	0.000977022	0.0146435	-0.375897
6370	ENSG00000130713	EXOSC2	-0.839175	4.8861	-9.0092	0.000870815	0.013999	-0.376282
13433	ENSG00000172349	IL16	3.24246	-1.2992	7.57013	0.00168314	0.0176364	-0.37837
13098	ENSG00000170989	S1PR1	3.53192	0.872833	7.6989	0.00157976	0.0172779	-0.379163
8421	ENSG00000143248	RGS5	4.29623	3.55527	8.21834	0.00123476	0.0159707	-0.379516
50022	ENSG00000260401	RP11-800A3.4	2.79641	1.4516	7.82768	0.00148411	0.0169599	-0.38128
7673	ENSG00000138095	LRPPRC	-0.867011	7.66697	-9.19734	0.000804737	0.013585	-0.383147
10407	ENSG00000159173	TNNI1	3.4022	-3.20869	7.68573	0.00158997	0.0172779	-0.38368
4114	ENSG00000112576	CCND3	1.76083	4.64123	8.84113	0.00093563	0.0144086	-0.384016
3686	ENSG00000109255	NMU	1.7769	4.39319	8.75618	0.000970667	0.0146039	-0.384623
11838	ENSG00000165929	TC2N	5.10247	-3.9422	7.6751	0.00159826	0.0172779	-0.385343
17487	ENSG00000196584	XRCC2	-1.33841	4.00696	-8.65	0.00101679	0.0147955	-0.387282
8064	ENSG00000140563	MCTP2	5.82763	0.27642	7.56543	0.00168707	0.0176364	-0.388133
3392	ENSG00000106829	TLE4	3.25191	-1.10416	7.54796	0.00170177	0.0176748	-0.388176
6618	ENSG00000132305	IMMT	-0.7456	6.87231	-9.21858	0.000797677	0.0135495	-0.389706
28223	ENSG00000225937	PCA3	2.71148	0.857964	7.7049	0.00157514	0.0172742	-0.390009
9673	ENSG00000152785	BMP3	5.17233	1.15987	7.65179	0.00161664	0.0173601	-0.390674
50802	ENSG00000261402	RP11-378I6.1	4.55568	-3.42524	7.64566	0.00162152	0.0173742	-0.392409
10630	ENSG00000160767	FAM189B	-0.725709	5.96037	-9.18244	0.00080974	0.0136013	-0.392942
45074	ENSG00000253661	ZFHX4-AS1	5.36716	-2.6504	7.59654	0.00166127	0.01757	-0.392997
875	ENSG00000063660	GPC1	0.822628	8.75448	9.09252	0.000840751	0.0138147	-0.394505
8951	ENSG00000146701	MDH2	-0.785734	7.09346	-9.20198	0.000803189	0.013585	-0.395127
1172	ENSG00000071626	DAZAP1	-0.719237	7.2727	-9.19608	0.000805159	0.013585	-0.39513
15901	ENSG00000184113	CLDN5	3.60623	-3.10635	7.64648	0.00162087	0.0173742	-0.395341
2688	ENSG00000102384	CENPI	-1.40165	3.93687	-8.60286	0.00103813	0.0148924	-0.396156
12629	ENSG00000169021	UQCRFS1	-0.763591	6.38969	-9.19828	0.000804424	0.013585	-0.397789
10173	ENSG00000157212	PAXIP1	-0.751056	5.83916	-9.15972	0.000817437	0.0136737	-0.397836
15538	ENSG00000182732	RGS6	5.37577	-3.80536	7.63038	0.00163376	0.0174484	-0.398181
23403	ENSG00000213626	LBH	3.90266	0.482163	7.6037	0.0016554	0.0175548	-0.398473
9357	ENSG00000149972	CNTN5	6.55896	-1.63082	7.55098	0.00169922	0.0176748	-0.399263
16821	ENSG00000187741	FANCA	-1.21689	4.82932	-8.91793	0.000905293	0.0141861	-0.399615
54128	ENSG00000266709	RP11-214O1.2	5.29231	-3.05791	7.59195	0.00166504	0.0175776	-0.401762
10403	ENSG00000159147	DONSON	-0.983931	4.08877	-8.67881	0.00100401	0.0147881	-0.401838
8411	ENSG00000143195	ILDR2	5.39636	-2.63557	7.57292	0.00168081	0.0176259	-0.402978
1933	ENSG00000091136	LAMB1	3.3317	6.16606	8.99797	0.000874968	0.0140218	-0.404944
5001	ENSG00000119801	YPEL5	0.859845	6.27447	9.17445	0.000812435	0.0136232	-0.407016
43040	ENSG00000251400	ALDH7A1P1	-1.14379	5.43375	-9.06042	0.000852179	0.0138781	-0.407539
13353	ENSG00000172020	GAP43	5.19007	-3.10805	7.58048	0.00167452	0.0176136	-0.408412
349	ENSG00000013810	TACC3	-1.19219	5.97018	-9.12804	0.000828329	0.0137577	-0.411478
9416	ENSG00000150768	DLAT	-0.959143	5.95902	-9.13541	0.00082578	0.0137577	-0.412579
7738	ENSG00000138442	WDR12	-0.876202	5.25046	-9.02803	0.000863906	0.0139383	-0.413241
2229	ENSG00000100181	TPTEP1	3.13914	1.16266	7.69402	0.00158353	0.0172779	-0.413794
15658	ENSG00000183186	C2CD4C	4.06032	0.326749	7.55411	0.00169658	0.0176748	-0.414484
4692	ENSG00000117009	KMO	4.48677	-3.45882	7.59192	0.00166507	0.0175776	-0.41646
4340	ENSG00000114638	UPK1B	5.90952	-2.37819	7.52713	0.00171951	0.017774	-0.417645
12094	ENSG00000166900	STX3	1.85105	4.1237	8.59469	0.00104189	0.0148924	-0.417807
8887	ENSG00000146192	FGD2	3.77335	-1.70932	7.50378	0.00173968	0.0178508	-0.418263
7602	ENSG00000137809	ITGA11	4.84827	1.54284	7.66179	0.00160873	0.0173225	-0.418563
46854	ENSG00000255693	RP11-766N7.3	5.16579	-3.91389	7.59226	0.00166479	0.0175776	-0.418759
2	ENSG00000000005	TNMD	5.32853	0.409818	7.52307	0.001723	0.0178007	-0.418778
9449	ENSG00000151117	TMEM86A	3.53346	-0.927769	7.4835	0.00175743	0.0178789	-0.420017
16476	ENSG00000186231	KLHL32	4.10928	-2.48818	7.54955	0.00170043	0.0176748	-0.42056
16833	ENSG00000187775	DNAH17	5.25409	-3.07485	7.54863	0.00170121	0.0176748	-0.421162
601	ENSG00000042980	ADAM28	6.09215	-2.28833	7.51254	0.00173208	0.0178186	-0.422653
16651	ENSG00000186960	C14orf23	4.40674	2.27517	7.8235	0.00148711	0.0169625	-0.42358
8936	ENSG00000146555	SDK1	5.18575	0.582034	7.53064	0.00171651	0.0177524	-0.423593
2378	ENSG00000100626	GALNT16	2.27016	-0.455764	7.5013	0.00174184	0.0178535	-0.424957
13881	ENSG00000174567	GOLT1A	3.10746	-1.77293	7.48349	0.00175744	0.0178789	-0.42639
12140	ENSG00000167088	SNRPD1	-0.738012	6.01371	-9.12106	0.000830752	0.0137577	-0.426414
8858	ENSG00000145990	GFOD1	4.28032	1.6101	7.69263	0.00158461	0.0172779	-0.427173
9908	ENSG00000154856	APCDD1	4.54674	-2.0263	7.51054	0.00173381	0.0178186	-0.428024
7787	ENSG00000138722	MMRN1	6.65977	0.87062	7.50202	0.00174121	0.0178535	-0.428448
15440	ENSG00000182333	LIPF	4.61749	-3.39453	7.54954	0.00170044	0.0176748	-0.431979
9241	ENSG00000149050	ZNF214	4.95687	-1.02065	7.45694	0.00178101	0.0179556	-0.433352
49696	ENSG00000259969	RP11-999E24.3	6.39604	-2.13762	7.47767	0.00176257	0.0178892	-0.436252
9365	ENSG00000150165	ANXA8L1	5.83304	-2.78419	7.49577	0.00174666	0.0178582	-0.436348
5041	ENSG00000120068	HOXB8	1.20218	2.95878	8.19257	0.00124953	0.0160434	-0.439552
33882	ENSG00000233725	LINC00284	5.94003	-2.73409	7.48539	0.00175576	0.0178789	-0.439864
42546	ENSG00000250697	CTD-2066L21.3	5.4148	-0.413102	7.43977	0.00179647	0.0179913	-0.44163
46689	ENSG00000255455	RP11-890B15.3	1.57536	1.50217	7.77114	0.0015252	0.0170684	-0.443741
17021	ENSG00000188477	AC003003.5	6.58251	-2.40949	7.46029	0.00177801	0.0179421	-0.445423
7362	ENSG00000136560	TANK	0.745554	5.49699	9.01854	0.00086738	0.0139714	-0.447185
14750	ENSG00000178860	MSC	7.36587	0.800654	7.44188	0.00179456	0.0179905	-0.449119
3956	ENSG00000111665	CDCA3	-1.10523	4.62273	-8.76546	0.000966763	0.0145912	-0.450119
42602	ENSG00000250775	RP11-12K22.1	5.14217	-3.13202	7.48381	0.00175715	0.0178789	-0.451411
15704	ENSG00000183386	FHL3	-1.28047	5.28385	-8.93135	0.000900118	0.0141705	-0.452795
8709	ENSG00000144857	BOC	5.41975	2.39175	7.70759	0.00157306	0.0172742	-0.452821
54384	ENSG00000267034	RP11-384O8.1	3.22705	1.26596	7.63509	0.00162997	0.0174311	-0.453117
6670	ENSG00000132561	MATN2	3.10137	2.99979	8.05852	0.00132996	0.0164582	-0.454008
1548	ENSG00000081277	PKP1	6.83254	2.20466	7.57279	0.00168092	0.0176259	-0.455037
16624	ENSG00000186847	KRT14	4.73018	-0.142388	7.42833	0.00180686	0.0180401	-0.455297
8582	ENSG00000144029	MRPS5	-0.743403	5.97087	-9.05476	0.000854214	0.0138781	-0.458134
16800	ENSG00000187672	ERC2	5.36215	-2.65255	7.44818	0.00178887	0.0179713	-0.458949
12548	ENSG00000168685	IL7R	5.75137	-2.8255	7.44607	0.00179078	0.0179713	-0.459633
16875	ENSG00000187942	LDLRAD2	3.26569	-2.54113	7.47123	0.00176827	0.0179193	-0.460069
12702	ENSG00000169297	NR0B1	4.50565	-2.28754	7.44734	0.00178963	0.0179713	-0.460093
6016	ENSG00000127955	GNAI1	8.17868	-0.676931	7.40734	0.00182611	0.0181181	-0.460512
17427	ENSG00000196419	XRCC6	-0.753916	8.51585	-8.98064	0.000881425	0.0140996	-0.461978
4826	ENSG00000118245	TNP1	5.13114	-3.92777	7.4818	0.00175893	0.0178789	-0.46643
28290	ENSG00000226025	LGALS17A	4.37143	-3.51706	7.4787	0.00176166	0.0178892	-0.467192
1990	ENSG00000092421	SEMA6A	2.11918	3.17895	8.16105	0.00126789	0.0161106	-0.468028
36879	ENSG00000237838	AC133680.1	4.48049	-3.46286	7.46952	0.00176979	0.0179254	-0.46907
40676	ENSG00000246731	CTD-2514K5.2	3.75473	-2.66438	7.4514	0.00178598	0.0179665	-0.469322
41620	ENSG00000249353	NPM1P27	-0.918103	9.00501	-8.92245	0.000903547	0.0141705	-0.470894
2022	ENSG00000094755	GABRP	6.26594	-0.995682	7.37962	0.00185193	0.0181677	-0.475018
4040	ENSG00000112137	PHACTR1	6.11763	-3.43877	7.42113	0.00181343	0.0180557	-0.476545
2775	ENSG00000103056	SMPD3	3.11593	-0.481789	7.38154	0.00185013	0.0181677	-0.481285
29042	ENSG00000227039	ITGB2-AS1	4.41348	-2.70188	7.40983	0.00182381	0.0181124	-0.483226
48804	ENSG00000258977	RP11-799P8.1	5.31427	-2.67653	7.39554	0.00183705	0.0181314	-0.483327
6732	ENSG00000132872	SYT4	5.34298	2.41757	7.66744	0.00160427	0.0173031	-0.484357
4571	ENSG00000116141	MARK1	6.52375	-2.44285	7.37373	0.00185748	0.018171	-0.485762
7005	ENSG00000134716	CYP2J2	4.37515	-2.1133	7.38642	0.00184556	0.0181585	-0.486039
1404	ENSG00000077522	ACTN2	2.15116	1.01671	7.5685	0.0016845	0.0176364	-0.489422
11688	ENSG00000165304	MELK	-1.12217	5.54749	-8.92237	0.000903577	0.0141705	-0.49003
16678	ENSG00000187054	TMPRSS11A	7.39097	-1.21528	7.3469	0.001883	0.0182884	-0.491204
14155	ENSG00000175984	DENND2C	1.70337	2.37214	7.90043	0.00143326	0.0168786	-0.491206
4377	ENSG00000114923	SLC4A3	2.22051	2.19404	7.82624	0.00148515	0.0169599	-0.491976
16972	ENSG00000188293	IGFL1	6.33013	2.49551	7.57548	0.00167868	0.0176259	-0.49232
11141	ENSG00000163507	KIAA1524	-1.14632	4.27904	-8.56393	0.00105618	0.0149436	-0.492834
13700	ENSG00000173597	SULT1B1	6.64379	-1.76936	7.34938	0.00188062	0.0182884	-0.493092
20502	ENSG00000204442	FAM155A	5.11237	-1.06151	7.33383	0.00189559	0.0183062	-0.493611
6104	ENSG00000128655	PDE11A	2.13257	0.36464	7.454	0.00178364	0.0179644	-0.493989
16610	ENSG00000186807	ANXA8L2	5.13986	-3.13202	7.38466	0.00184721	0.0181656	-0.495494
41149	ENSG00000248663	LINC00992	5.54489	-2.92887	7.37208	0.00185904	0.018171	-0.495633
4675	ENSG00000116898	MRPS15	-0.748553	5.57272	-8.93054	0.000900431	0.0141705	-0.497267
50096	ENSG00000260495	RP11-55K13.1	3.25769	-3.28107	7.42319	0.00181155	0.0180557	-0.497707
15910	ENSG00000184156	KCNQ3	3.83977	-2.99121	7.39568	0.00183692	0.0181314	-0.498662
4058	ENSG00000112218	GPR63	2.13508	-0.235277	7.37654	0.00185483	0.0181677	-0.499624
6557	ENSG00000131831	RAI2	5.79159	0.100918	7.33798	0.00189158	0.0183062	-0.499675
18048	ENSG00000198176	TFDP1	-0.843681	6.52018	-8.99976	0.000874304	0.0140218	-0.499886
17582	ENSG00000196872	KIAA1211L	3.23655	1.01754	7.50447	0.00173907	0.0178508	-0.500078
10074	ENSG00000156395	SORCS3	4.44407	-3.48004	7.39234	0.00184003	0.0181314	-0.503394
6028	ENSG00000128045	RASL11B	3.72643	-2.67826	7.37539	0.00185592	0.0181693	-0.503476
8093	ENSG00000140839	CLEC18B	3.80614	-2.63814	7.37025	0.00186076	0.018171	-0.504537
10215	ENSG00000157557	ETS2	1.28663	5.42747	8.86473	0.000926177	0.0143302	-0.505507
36149	ENSG00000236849	RP11-151D14.1	6.43023	-2.48563	7.33241	0.00189696	0.0183062	-0.505576
2592	ENSG00000101825	MXRA5	6.41121	0.679274	7.34716	0.00188275	0.0182884	-0.505676
4740	ENSG00000117407	ARTN	2.27786	0.0679564	7.39298	0.00183943	0.0181314	-0.505884
10526	ENSG00000160117	ANKLE1	-2.53206	2.14674	-7.76517	0.00152962	0.0170684	-0.507654
16135	ENSG00000185015	CA13	3.02529	0.393177	7.40473	0.00182852	0.0181181	-0.510697
10302	ENSG00000158296	SLC13A3	2.9221	-2.04487	7.3155	0.00191342	0.018358	-0.511278
11222	ENSG00000163703	CRELD1	1.25384	5.44846	8.85745	0.000929079	0.0143637	-0.512483
6785	ENSG00000133135	RNF128	7.93485	-1.36476	7.29652	0.0019321	0.0184097	-0.515045
56870	ENSG00000271156	RP11-642C5.1	3.17257	-2.58777	7.34275	0.00188698	0.0182997	-0.518623
40554	ENSG00000245105	A2M-AS1	3.6713	-0.3242	7.31043	0.00191839	0.0183594	-0.519485
3936	ENSG00000111490	TBC1D30	2.93492	0.0185253	7.34944	0.00188056	0.0182884	-0.519922
7693	ENSG00000138180	CEP55	-1.5011	5.97256	-8.89795	0.000913069	0.0142162	-0.521349
14948	ENSG00000179869	ABCA13	4.89205	-1.28553	7.27939	0.00194915	0.0184736	-0.521824
3633	ENSG00000108846	ABCC3	4.45049	3.32024	7.8784	0.00144842	0.0168873	-0.522
4038	ENSG00000112118	MCM3	-0.787793	6.9139	-8.95755	0.000890123	0.0141518	-0.522438
45620	ENSG00000254286	RP11-89K10.1	3.69776	-2.69269	7.33394	0.00189547	0.0183062	-0.52249
1436	ENSG00000078328	RBFOX1	3.84815	-2.25153	7.31275	0.00191611	0.018358	-0.522856
8862	ENSG00000146006	LRRTM2	-2.194	-0.204219	-7.33289	0.0018965	0.0183062	-0.523381
2459	ENSG00000101115	SALL4	-1.15357	5.64459	-8.87145	0.000923505	0.0143001	-0.523514
16227	ENSG00000185306	C12orf56	3.35036	-3.23446	7.34818	0.00188177	0.0182884	-0.528474
8833	ENSG00000145850	TIMD4	5.36191	-3.01995	7.30391	0.00192479	0.0183759	-0.529046
5937	ENSG00000127152	BCL11B	5.41323	-2.62829	7.2918	0.00193678	0.0184097	-0.529913
11205	ENSG00000163655	GMPS	-0.874991	6.19463	-8.92778	0.000901494	0.0141705	-0.53019
14275	ENSG00000176533	GNG7	2.39396	1.08239	7.48554	0.00175563	0.0178789	-0.536915
17045	ENSG00000188580	NKAIN2	5.18679	0.947126	7.3488	0.00188118	0.0182884	-0.537545
16084	ENSG00000184845	DRD1	4.3266	-3.53961	7.31856	0.00191042	0.018358	-0.538146
50904	ENSG00000261534	RP11-244O19.1	2.40605	0.606856	7.39939	0.00183347	0.0181314	-0.538919
42738	ENSG00000250978	RP11-357D18.1	4.3648	-3.52062	7.31231	0.00191654	0.018358	-0.540253
8636	ENSG00000144407	PTH2R	2.48642	-0.258823	7.29282	0.00193576	0.0184097	-0.540649
29030	ENSG00000227018	IL6STP1	-1.36847	2.23051	-7.78048	0.00151831	0.0170326	-0.541411
47560	ENSG00000257114	RP11-25I15.3	2.77658	-1.93926	7.24478	0.00198418	0.0186346	-0.542061
153	ENSG00000006652	IFRD1	0.799358	4.99612	8.72609	0.00098347	0.0146657	-0.542565
11645	ENSG00000165124	SVEP1	6.25368	0.517747	7.26821	0.00196038	0.0185298	-0.543818
1116	ENSG00000070214	SLC44A1	0.787141	7.1878	8.90722	0.00090945	0.0141945	-0.544993
7099	ENSG00000135253	KCP	3.39983	0.218975	7.31247	0.00191638	0.018358	-0.545105
633	ENSG00000047597	XK	3.93046	0.356748	7.30483	0.00192389	0.0183759	-0.549365
27664	ENSG00000225159	NPM1P39	-0.948256	5.04126	-8.71075	0.000990077	0.0146734	-0.550107
2565	ENSG00000101493	ZNF516	5.80122	-3.59673	7.26628	0.00196233	0.0185298	-0.55107
45083	ENSG00000253671	RP11-806O11.1	5.80122	-3.59673	7.26628	0.00196233	0.0185298	-0.55107
17163	ENSG00000188993	LRRC66	2.57526	-0.63353	7.24268	0.00198634	0.0186459	-0.551954
5338	ENSG00000122694	GLIPR2	2.68411	3.14091	7.95578	0.00139599	0.0166883	-0.553252
1526	ENSG00000080839	RBL1	-1.21518	4.25581	-8.43753	0.00111753	0.0153197	-0.553538
35051	ENSG00000235314	LINC00957	2.11882	-0.400735	7.26048	0.0019682	0.0185734	-0.55391
10809	ENSG00000162244	RPL29	-0.720136	8.00022	-8.83926	0.000936385	0.0144086	-0.556349
16122	ENSG00000184986	TMEM121	1.33411	2.30807	7.77695	0.00152091	0.017041	-0.557513
15822	ENSG00000183775	KCTD16	4.26004	-2.41045	7.2247	0.00200486	0.0187391	-0.56495
2185	ENSG00000100033	PRODH	2.43762	5.09933	8.55684	0.00105951	0.0149634	-0.565467
1994	ENSG00000092529	CAPN3	2.49125	-1.34503	7.18427	0.00204732	0.018884	-0.568133
14283	ENSG00000176571	CNBD1	5.21859	-3.88765	7.24711	0.0019818	0.0186346	-0.5685
13781	ENSG00000174013	FBXO45	-1.11388	5.42518	-8.74987	0.000973338	0.0146217	-0.568918
6869	ENSG00000133958	UNC79	2.86043	-1.75486	7.1781	0.0020539	0.018918	-0.571984
16688	ENSG00000187098	MITF	4.27852	1.7982	7.46044	0.00177788	0.0179421	-0.572367
37097	ENSG00000238129	RP3-410C9.2	3.88117	-2.59995	7.21658	0.0020133	0.0187728	-0.573382
2543	ENSG00000101425	BPI	4.73147	-1.74402	7.18439	0.00204719	0.018884	-0.574374
8195	ENSG00000141505	ASGR1	3.15651	-2.35082	7.2022	0.00202836	0.018845	-0.574841
7425	ENSG00000136875	PRPF4	-0.813169	5.62849	-8.78632	0.000958053	0.0145686	-0.57557
8045	ENSG00000140481	CCDC33	3.55785	-3.1304	7.23116	0.00199818	0.018713	-0.576871
5188	ENSG00000121297	TSHZ3	3.92473	-0.535005	7.18467	0.00204689	0.018884	-0.577404
7478	ENSG00000137124	ALDH1B1	-0.829944	5.88271	-8.81331	0.000946931	0.0144622	-0.577561
8979	ENSG00000146938	NLGN4X	5.43884	0.845977	7.2493	0.00197957	0.0186346	-0.580921
12247	ENSG00000167553	TUBA1C	-0.743341	8.28753	-8.77035	0.000964713	0.0145912	-0.581144
2456	ENSG00000101098	RIMS4	3.85036	-2.61708	7.19983	0.00203085	0.018845	-0.581575
39314	ENSG00000242125	SNHG3	-1.31784	5.12736	-8.64372	0.0010196	0.0147955	-0.582723
3944	ENSG00000111602	TIMELESS	-1.08236	5.99468	-8.80166	0.000951712	0.0145079	-0.584119
6962	ENSG00000134443	GRP	3.66576	-2.70897	7.1972	0.00203361	0.018845	-0.585228
6498	ENSG00000131409	LRRC4B	4.24306	-3.58088	7.21571	0.0020142	0.0187728	-0.585688
4759	ENSG00000117519	CNN3	-1.05797	7.43277	-8.81392	0.00094668	0.0144622	-0.585935
5368	ENSG00000122952	ZWINT	-1.24191	5.22732	-8.66751	0.001009	0.0147909	-0.586097
1223	ENSG00000072858	SIDT1	4.36285	-3.52062	7.20883	0.0020214	0.0188125	-0.586798
44793	ENSG00000253348	MIR4454	4.36285	-3.52062	7.20883	0.0020214	0.0188125	-0.586798
13189	ENSG00000171403	KRT9	3.21235	-2.9354	7.20796	0.00202231	0.0188125	-0.587038
42981	ENSG00000251322	SHANK3	1.17635	4.68162	8.52672	0.0010738	0.0150511	-0.587294
13827	ENSG00000174292	TNK1	1.3215	2.52882	7.78349	0.00151611	0.0170326	-0.589796
20253	ENSG00000203783	PRR9	5.55625	-3.71481	7.18507	0.00204647	0.018884	-0.591624
11796	ENSG00000165757	KIAA1462	1.61893	3.37709	8.03314	0.00134591	0.0164945	-0.592693
31841	ENSG00000230937	MIR205HG	5.84437	0.328835	7.17406	0.00205822	0.0189489	-0.592952
6142	ENSG00000129009	ISLR	2.15028	0.598189	7.30747	0.00192129	0.0183693	-0.593461
11468	ENSG00000164418	GRIK2	6.69842	0.103242	7.14124	0.00209372	0.0191322	-0.594544
5787	ENSG00000125869	LAMP5	3.19558	0.963151	7.32546	0.0019037	0.0183351	-0.596204
13051	ENSG00000170837	GPR27	4.7131	-1.11613	7.1261	0.00211037	0.019186	-0.596835
4854	ENSG00000118503	TNFAIP3	2.8212	3.12765	7.85973	0.00146143	0.0168873	-0.598209
10950	ENSG00000162817	C1orf115	2.5866	4.52994	8.30386	0.00118729	0.0156542	-0.601008
8919	ENSG00000146410	MTFR2	-1.22195	2.66214	-7.79788	0.00150559	0.0169986	-0.604373
8572	ENSG00000143970	ASXL2	-1.43078	7.2842	-8.7707	0.000964568	0.0145912	-0.60852
3380	ENSG00000106733	NMRK1	1.15492	3.58764	8.09081	0.00131002	0.0163806	-0.61703
12699	ENSG00000169282	KCNAB1	5.47807	-2.96496	7.10892	0.00212944	0.0192968	-0.618976
15930	ENSG00000184221	OLIG1	4.57186	-3.41575	7.13176	0.00210413	0.019147	-0.618998
28311	ENSG00000226051	ZNF503-AS1	4.57186	-3.41575	7.13176	0.00210413	0.019147	-0.618998
247	ENSG00000009950	MLXIPL	2.03802	1.04047	7.3441	0.00188568	0.0182963	-0.619015
4650	ENSG00000116750	UCHL5	-0.793024	5.07936	-8.59958	0.00103964	0.0148924	-0.619059
5774	ENSG00000125835	SNRPB	-0.7053	6.44646	-8.77134	0.0009643	0.0145912	-0.619729
2894	ENSG00000104081	BMF	1.52937	4.361	8.32805	0.00117427	0.0156166	-0.620888
16542	ENSG00000186480	INSIG1	-0.95464	5.80317	-8.71508	0.000988204	0.0146657	-0.622218
7769	ENSG00000138650	PCDH10	4.96135	2.08454	7.37677	0.00185461	0.0181677	-0.622231
1389	ENSG00000077238	IL4R	2.42723	3.39811	7.92528	0.00141638	0.0167801	-0.622586
7621	ENSG00000137868	STRA6	3.77385	2.68926	7.61258	0.00164816	0.0175354	-0.622636
3875	ENSG00000111049	MYF5	6.15605	-2.25508	7.08026	0.00216176	0.0194459	-0.625626
8116	ENSG00000140988	RPS2	-0.821728	9.73788	-8.56781	0.00105436	0.0149436	-0.625937
11025	ENSG00000163082	SGPP2	4.26139	1.38271	7.29015	0.00193842	0.0184164	-0.626218
3919	ENSG00000111339	ART4	4.63373	-1.81285	7.07851	0.00216374	0.0194503	-0.626526
1439	ENSG00000078401	EDN1	4.74413	3.0459	7.60592	0.00165358	0.0175548	-0.627431
6036	ENSG00000128203	ASPHD2	3.07135	4.16306	8.0817	0.00131561	0.0163828	-0.628218
15699	ENSG00000183347	GBP6	4.42901	-1.15332	7.06232	0.00218228	0.0194876	-0.629512
36468	ENSG00000237289	CKMT1B	4.27876	-3.56367	7.11806	0.00211927	0.0192312	-0.629723
14323	ENSG00000176771	NCKAP5	3.6196	2.04815	7.45946	0.00177876	0.0179421	-0.630375
13280	ENSG00000171759	PAH	6.93127	-3.02657	7.07279	0.00217027	0.0194503	-0.631226
9483	ENSG00000151388	ADAMTS12	6.18703	-2.24164	7.06728	0.00217658	0.0194503	-0.631874
4841	ENSG00000118407	FILIP1	4.38823	-1.00041	7.05813	0.00218711	0.0195026	-0.632836
14377	ENSG00000176974	SHMT1	-1.16638	4.11623	-8.24313	0.00122076	0.0158839	-0.634981
17256	ENSG00000189343	RPS2P46	-0.812371	8.34731	-8.66317	0.00101092	0.0147909	-0.6354
18259	ENSG00000198774	RASSF9	4.99079	-0.38861	7.06681	0.00217712	0.0194503	-0.635883
11592	ENSG00000164920	OSR2	2.46543	2.13916	7.54517	0.00170414	0.0176803	-0.636089
16167	ENSG00000185101	ANO9	1.95893	1.58987	7.4312	0.00180425	0.0180401	-0.637606
17201	ENSG00000189129	PLAC9	3.4324	-3.1932	7.10207	0.00213711	0.0193394	-0.637911
10095	ENSG00000156515	HK1	-0.672424	6.87504	-8.73931	0.000977822	0.0146435	-0.63797
35186	ENSG00000235508	RPS2P7	-0.900572	4.0714	-8.23757	0.00122388	0.0159121	-0.638907
20416	ENSG00000204252	HLA-DOA	4.49222	-2.05521	7.057	0.00218842	0.0195026	-0.640257
32000	ENSG00000231156	AC093702.1	3.03563	-2.65687	7.07749	0.0021649	0.0194503	-0.642504
14813	ENSG00000179115	FARSA	-0.701132	6.28621	-8.72155	0.00098542	0.0146657	-0.64334
3645	ENSG00000108950	FAM20A	5.61495	-2.10477	7.03911	0.0022092	0.0195853	-0.646388
8050	ENSG00000140511	HAPLN3	2.11349	6.91948	8.68396	0.00100175	0.0147769	-0.647619
10507	ENSG00000159921	GNE	-0.884903	4.90257	-8.4951	0.00108905	0.0151532	-0.647908
15579	ENSG00000182901	RGS7	6.61423	-1.78501	7.02957	0.00222038	0.0196578	-0.64837
9539	ENSG00000151773	CCDC122	2.31746	1.56738	7.39347	0.00183898	0.0181314	-0.648542
3801	ENSG00000110328	GALNT18	5.7716	0.83859	7.11458	0.00212313	0.0192485	-0.650371
17492	ENSG00000196593	ANKRD20A19P	1.18319	5.25478	8.56147	0.00105733	0.0149451	-0.651261
17941	ENSG00000197903	HIST1H2BK	0.749477	6.42203	8.70864	0.000990988	0.0146734	-0.652807
15125	ENSG00000180772	AGTR2	5.18699	-3.11015	7.03988	0.0022083	0.0195853	-0.654941
1494	ENSG00000079931	MOXD1	6.25939	1.15532	7.11861	0.00211865	0.0192312	-0.655736
11171	ENSG00000163581	SLC2A2	3.2095	-2.93658	7.05852	0.00218666	0.0195026	-0.655992
13975	ENSG00000175063	UBE2C	-1.00447	6.21154	-8.68495	0.00100131	0.0147769	-0.656304
737	ENSG00000054392	HHAT	1.2917	3.57176	8.0082	0.00136181	0.016544	-0.656402
4898	ENSG00000118971	CCND2	4.31357	-2.75177	7.03338	0.0022159	0.019627	-0.658839
7463	ENSG00000137070	IL11RA	1.45616	2.57865	7.67142	0.00160114	0.0172883	-0.658901
2517	ENSG00000101327	PDYN	2.87125	-0.467752	7.05145	0.00219483	0.0195266	-0.659214
50580	ENSG00000261115	TMEM178B	3.00512	-2.18673	7.01278	0.00224024	0.0197622	-0.660716
5278	ENSG00000122140	MRPS2	-0.824142	5.34021	-8.57613	0.00105048	0.0149436	-0.661564
11924	ENSG00000166257	SCN3B	4.15039	-3.62748	7.05118	0.00219515	0.0195266	-0.66271
7996	ENSG00000140254	DUOXA1	3.09541	-3.36236	7.05918	0.0021859	0.0195026	-0.663324
23310	ENSG00000213443	RP11-75L1.2	-0.886698	5.86027	-8.64135	0.00102066	0.0147955	-0.666277
2675	ENSG00000102271	KLHL4	1.98477	3.3623	7.87235	0.00145262	0.0168873	-0.667521
3813	ENSG00000110436	SLC1A2	3.50952	-3.15617	7.03361	0.00221563	0.019627	-0.668675
11725	ENSG00000165490	C11orf82	-1.16338	3.91916	-8.10495	0.0013014	0.0163353	-0.672802
7313	ENSG00000136270	TBRG4	-0.856547	5.87751	-8.63075	0.00102544	0.0148039	-0.673559
1246	ENSG00000073605	GSDMB	1.4154	1.73916	7.42157	0.00181303	0.0180557	-0.673689
38499	ENSG00000240342	RPS2P5	-0.914905	9.50953	-8.49769	0.00108779	0.0151465	-0.673811
903	ENSG00000064655	EYA2	5.99025	-0.692647	6.97679	0.00228353	0.0199291	-0.673871
8103	ENSG00000140937	CDH11	0.883004	7.33861	8.65244	0.0010157	0.0147955	-0.675582
27447	ENSG00000224861	YBX1P1	-0.846221	7.01447	-8.66258	0.00101118	0.0147909	-0.676035
3188	ENSG00000105676	ARMC6	-0.757172	4.76786	-8.41031	0.00113131	0.0153872	-0.67723
14769	ENSG00000178952	TUFM	-0.796575	7.55561	-8.63701	0.00102261	0.0147955	-0.678209
5860	ENSG00000126368	NR1D1	1.69901	3.3679	7.87262	0.00145244	0.0168873	-0.678759
9667	ENSG00000152766	ANKRD22	6.45972	-1.86099	6.96888	0.00229319	0.0200045	-0.679174
1567	ENSG00000081985	IL12RB2	4.79692	-3.30388	6.99568	0.00226069	0.0198205	-0.68031
395	ENSG00000019169	MARCO	6.35342	-1.91451	6.96586	0.00229689	0.0200192	-0.680947
7943	ENSG00000139734	DIAPH3	-1.23827	4.77136	-8.3671	0.00115363	0.0154947	-0.682094
23402	ENSG00000213625	LEPROT	0.807158	6.20834	8.6403	0.00102114	0.0147955	-0.684121
2599	ENSG00000101856	PGRMC1	0.975725	6.75633	8.64952	0.001017	0.0147955	-0.68431
13315	ENSG00000171864	PRND	6.78564	-1.69755	6.95371	0.00231185	0.0200585	-0.686221
20329	ENSG00000203995	ZYG11A	-1.19672	2.38311	-7.57294	0.0016808	0.0176259	-0.686715
2585	ENSG00000101746	NOL4	6.86764	-1.90195	6.95236	0.00231352	0.0200585	-0.687192
39235	ENSG00000241962	C2orf15	1.74982	1.32997	7.29244	0.00193615	0.0184097	-0.688714
8753	ENSG00000145284	SCD5	6.40847	2.94928	7.31154	0.0019173	0.018358	-0.689412
672	ENSG00000049449	RCN1	0.722434	7.86894	8.59575	0.0010414	0.0148924	-0.690635
1518	ENSG00000080644	CHRNA3	5.05262	-3.17535	6.96584	0.00229692	0.0200192	-0.691969
7758	ENSG00000138615	CILP	2.42262	0.0925308	7.0552	0.0021905	0.0195076	-0.69201
346	ENSG00000013588	GPRC5A	5.45287	3.4346	7.49986	0.00174309	0.0178535	-0.694468
1021	ENSG00000067445	TRO	1.93772	5.06835	8.36664	0.00115387	0.0154947	-0.695434
6264	ENSG00000130159	ECSIT	-0.765055	5.91348	-8.59643	0.00104109	0.0148924	-0.695631
5418	ENSG00000123374	CDK2	-0.876419	5.19712	-8.4808	0.00109604	0.0151859	-0.695652
16310	ENSG00000185668	POU3F1	5.38048	-3.01375	6.95105	0.00231514	0.0200585	-0.6962
20617	ENSG00000204681	GABBR1	4.07189	1.1526	7.1352	0.00210034	0.019147	-0.698464
6260	ENSG00000130119	GNL3L	-1.04839	3.89813	-8.05552	0.00133184	0.0164582	-0.700299
6737	ENSG00000132911	NMUR2	4.31447	-3.54468	6.96391	0.00229929	0.020031	-0.701402
20433	ENSG00000204291	COL15A1	5.76774	-0.236186	6.93828	0.00233102	0.0200749	-0.702609
8866	ENSG00000146038	DCDC2	3.50637	-0.525985	6.95884	0.00230552	0.0200585	-0.702735
11530	ENSG00000164687	FABP5	1.5825	3.79353	7.98225	0.0013786	0.016618	-0.704189
2442	ENSG00000101003	GINS1	-1.38268	4.56692	-8.24976	0.00121705	0.0158744	-0.705225
6131	ENSG00000128917	DLL4	4.76509	-3.32028	6.943	0.00232513	0.0200731	-0.706025
27218	ENSG00000224557	HLA-DPB2	4.10201	-3.65153	6.95646	0.00230845	0.0200585	-0.707921
4921	ENSG00000119285	HEATR1	-0.696467	6.60588	-8.6037	0.00103775	0.0148924	-0.710636
6415	ENSG00000130935	NOL11	-0.841716	5.74507	-8.54576	0.00106474	0.0149996	-0.711609
36750	ENSG00000237655	AC073834.3	-2.44285	-1.53847	-6.89919	0.00238047	0.020332	-0.714415
12158	ENSG00000167136	ENDOG	-0.995485	3.75179	-7.97818	0.00138126	0.0166277	-0.715918
20811	ENSG00000205269	TMEM170B	0.813854	4.38347	8.21915	0.0012343	0.0159707	-0.715961
2615	ENSG00000101945	SUV39H1	-1.06364	4.38269	-8.19552	0.00124783	0.0160434	-0.716624
17584	ENSG00000196876	SCN8A	3.51773	-0.438515	6.93921	0.00232986	0.0200749	-0.716909
23881	ENSG00000214706	IFRD2	-0.961429	5.84246	-8.54126	0.00106687	0.0150043	-0.717514
10036	ENSG00000156076	WIF1	7.60584	3.92317	7.34034	0.0018893	0.0182997	-0.717971
14570	ENSG00000177875	C12orf68	1.60895	1.17224	7.2123	0.00201777	0.018797	-0.718275
5179	ENSG00000121152	NCAPH	-1.46523	4.93336	-8.32711	0.00117477	0.0156166	-0.718718
45472	ENSG00000254115	RP11-386D6.1	4.73485	-3.33531	6.91342	0.00236232	0.0202386	-0.720687
12136	ENSG00000167080	B4GALNT2	3.91575	-2.21511	6.89305	0.00238836	0.0203711	-0.723083
2269	ENSG00000100297	MCM5	-0.903449	6.35822	-8.56945	0.0010536	0.0149436	-0.723722
7200	ENSG00000135740	SLC9A5	2.65373	-1.59297	6.87956	0.00240579	0.0204414	-0.724188
9555	ENSG00000151892	GFRA1	4.63618	-0.279636	6.91462	0.00236079	0.0202343	-0.725121
2534	ENSG00000101384	JAG1	3.35349	4.74039	8.0303	0.00134771	0.0164945	-0.726095
8331	ENSG00000142619	PADI3	4.52031	0.241422	6.9582	0.0023063	0.0200585	-0.726873
13416	ENSG00000172296	SPTLC3	5.40353	-0.856963	6.87161	0.00241615	0.0204468	-0.729455
1932	ENSG00000091129	NRCAM	8.8045	1.90324	6.94644	0.00232085	0.0200585	-0.730515
17396	ENSG00000196363	WDR5	-0.682716	5.8024	-8.52045	0.0010768	0.0150575	-0.731881
6974	ENSG00000134508	CABLES1	4.19624	0.78093	7.01517	0.00223739	0.019746	-0.734
31495	ENSG00000230457	PA2G4P4	-0.846306	4.45777	-8.2037	0.00124312	0.0160303	-0.734468
2928	ENSG00000104356	POP1	-1.49872	4.9481	-8.29927	0.00118978	0.0156638	-0.734873
36637	ENSG00000237506	RPSAP15	-0.918088	4.25868	-8.12875	0.00128705	0.0162279	-0.73592
9603	ENSG00000152266	PTH	4.04558	-1.59435	6.85528	0.00243757	0.0204468	-0.736145
5692	ENSG00000125445	MRPS7	-0.690279	5.9311	-8.52239	0.00107587	0.0150573	-0.737702
9498	ENSG00000151491	EPS8	7.94801	-0.792598	6.85214	0.00244172	0.0204468	-0.737812
2398	ENSG00000100749	VRK1	-0.909646	4.04796	-8.04591	0.00133786	0.0164817	-0.740915
16631	ENSG00000186871	ERCC6L	-1.48143	4.05606	-8.00364	0.00136475	0.0165638	-0.742564
7732	ENSG00000138413	IDH1	-0.747453	6.61484	-8.54356	0.00106578	0.0149996	-0.742704
948	ENSG00000065609	SNAP91	4.55829	-2.26428	6.85105	0.00244317	0.0204468	-0.743513
5545	ENSG00000124275	MTRR	-0.731869	5.07631	-8.37267	0.00115072	0.0154836	-0.743519
23291	ENSG00000213412	HNRNPA1P33	4.03881	-0.499763	6.8763	0.00241002	0.0204468	-0.744285
42286	ENSG00000250343	CTC-255N20.1	4.41559	-2.70058	6.84694	0.00244861	0.0204597	-0.749006
10800	ENSG00000162174	ASRGL1	-1.46798	2.87845	-7.60215	0.00165667	0.0175548	-0.749027
15344	ENSG00000181938	GINS3	-1.05872	4.22288	-8.0819	0.00131548	0.0163828	-0.74991
15542	ENSG00000182752	PAPPA	4.05768	3.60143	7.59131	0.00166557	0.0175776	-0.750248
16079	ENSG00000184828	ZBTB7C	3.54144	1.77085	7.1977	0.00203309	0.018845	-0.751178
18237	ENSG00000198732	SMOC1	6.72944	-2.33563	6.8229	0.00248076	0.0205467	-0.754285
22295	ENSG00000211455	STK38L	1.62213	5.79626	8.43621	0.00111819	0.0153197	-0.754541
6690	ENSG00000132669	RIN2	6.79178	0.675915	6.87592	0.00241052	0.0204468	-0.756841
42820	ENSG00000251095	RP11-115D19.1	5.36087	-0.714831	6.82234	0.00248153	0.0205467	-0.75848
7977	ENSG00000140009	ESR2	3.11049	-0.704107	6.85012	0.0024444	0.0204468	-0.759098
14912	ENSG00000179630	LACC1	2.39593	1.5317	7.19143	0.00203972	0.0188761	-0.759295
1483	ENSG00000079462	PAFAH1B3	-0.889656	5.91392	-8.47364	0.00109956	0.0152024	-0.759855
1195	ENSG00000072195	SPEG	3.51023	1.95611	7.22366	0.00200594	0.0187403	-0.761385
5942	ENSG00000127249	ATP13A4	4.05076	-3.67731	6.84592	0.00244997	0.0204623	-0.76155
20481	ENSG00000204394	VARS	-0.789563	7.43716	-8.48875	0.00109215	0.0151534	-0.761645
3798	ENSG00000110318	KIAA1377	2.00832	2.95188	7.57959	0.00167527	0.0176136	-0.762173
8986	ENSG00000147027	TMEM47	5.90625	1.22368	6.94722	0.00231988	0.0200585	-0.763346
12750	ENSG00000169550	MUC15	1.74168	3.31701	7.70409	0.00157576	0.0172742	-0.763795
357	ENSG00000014914	MTMR11	0.961577	8.42014	8.41759	0.0011276	0.0153628	-0.764923
3398	ENSG00000106952	TNFSF8	5.23559	-3.87521	6.8239	0.00247942	0.0205467	-0.767483
690	ENSG00000050438	SLC4A8	2.47166	1.63372	7.19551	0.0020354	0.018845	-0.768434
17907	ENSG00000197822	OCLN	2.40919	2.61188	7.44522	0.00179154	0.0179713	-0.768483
20491	ENSG00000204421	LY6G6C	3.38697	-1.18408	6.80455	0.00250567	0.0206241	-0.768663
16814	ENSG00000187720	THSD4	2.34549	6.34934	8.41805	0.00112737	0.0153628	-0.770445
3949	ENSG00000111641	NOP2	-0.775117	6.0542	-8.46535	0.00110365	0.0152161	-0.773076
18093	ENSG00000198336	MYL4	6.60508	-2.02995	6.78541	0.00253196	0.0207242	-0.773332
16271	ENSG00000185518	SV2B	3.03492	-3.39243	6.82474	0.00247829	0.0205467	-0.77489
7979	ENSG00000140022	STON2	5.90368	0.154553	6.82813	0.00247373	0.0205333	-0.775698
3931	ENSG00000111432	FZD10	4.05017	-3.67731	6.81672	0.00248912	0.0205704	-0.775708
10401	ENSG00000159131	GART	-0.892039	6.90657	-8.47681	0.001098	0.0152023	-0.777089
56094	ENSG00000269964	MEI4	4.31176	0.0106873	6.85135	0.00244276	0.0204468	-0.777436
14120	ENSG00000175785	PRIMA1	5.62746	1.3435	6.95298	0.00231276	0.0200585	-0.777566
2519	ENSG00000101333	PLCB4	8.36566	0.0311014	6.7766	0.00254419	0.0207545	-0.778664
5722	ENSG00000125630	POLR1B	-0.738042	5.50206	-8.39116	0.00114113	0.0154293	-0.77964
15668	ENSG00000183248	CTD-3193O13.9	2.9535	4.17189	7.82151	0.00148853	0.0169652	-0.780569
17403	ENSG00000196371	FUT4	3.56839	-2.75698	6.78871	0.00252741	0.020721	-0.782068
11099	ENSG00000163364	LINC01116	1.30655	2.90961	7.56278	0.00168929	0.0176382	-0.783171
13227	ENSG00000171502	COL24A1	4.95771	0.559591	6.86753	0.00242147	0.0204468	-0.788585
828	ENSG00000060656	PTPRU	1.40803	5.60649	8.36043	0.00115713	0.0155278	-0.788627
12505	ENSG00000168491	CCDC110	1.64566	0.800187	7.01691	0.00223533	0.0197429	-0.78921
6625	ENSG00000132334	PTPRE	6.28494	-1.94838	6.75361	0.00257642	0.0208872	-0.790024
9741	ENSG00000153347	FAM81B	4.86579	-3.27048	6.77038	0.00255287	0.0207954	-0.790065
20232	ENSG00000203722	RAET1G	2.63042	-2.19012	6.75286	0.00257748	0.0208872	-0.791374
7034	ENSG00000134873	CLDN10	6.75978	-1.52973	6.74917	0.00258271	0.0209036	-0.791965
85	ENSG00000005187	ACSM3	2.58068	0.416314	6.92015	0.0023538	0.0201995	-0.79222
11479	ENSG00000164483	SAMD3	2.06963	-0.141147	6.8575	0.00243465	0.0204468	-0.792814
2337	ENSG00000100462	PRMT5	-0.733932	6.59752	-8.44831	0.00111213	0.0152793	-0.794595
13257	ENSG00000171631	P2RY6	4.9001	-3.25103	6.7595	0.00256812	0.020865	-0.795207
5827	ENSG00000126010	GRPR	2.06078	1.74627	7.18944	0.00204182	0.0188819	-0.798021
9533	ENSG00000151725	CENPU	-1.14428	4.3617	-8.03558	0.00134437	0.0164945	-0.798946
7841	ENSG00000139154	AEBP2	-0.716199	5.36934	-8.32861	0.00117397	0.0156166	-0.802087
10063	ENSG00000156273	BACH1	0.802488	4.40889	8.07286	0.00132106	0.0164245	-0.803201
464	ENSG00000026559	KCNG1	1.94144	0.258621	6.89239	0.00238921	0.0203711	-0.803969
8679	ENSG00000144681	STAC	4.8009	-2.14292	6.72988	0.00261022	0.0210132	-0.804308
4464	ENSG00000115457	IGFBP2	5.7574	4.73132	7.58216	0.00167313	0.0176136	-0.80535
13889	ENSG00000174600	CMKLR1	2.49447	0.809202	6.95727	0.00230746	0.0200585	-0.809029
12982	ENSG00000170515	PA2G4	-0.673072	6.90239	-8.41951	0.00112663	0.0153628	-0.810241
20429	ENSG00000204282	TNRC6C-AS1	3.56121	-0.913616	6.7363	0.00260103	0.0209908	-0.812328
13221	ENSG00000171490	RSL1D1	-0.822547	8.21206	-8.34704	0.00116418	0.0155562	-0.812538
9393	ENSG00000150556	LYPD6B	5.4649	-2.35873	6.71312	0.00263444	0.0210861	-0.812657
15126	ENSG00000180773	SLC36A4	-0.95309	4.56045	-8.0866	0.0013126	0.0163828	-0.814755
15698	ENSG00000183346	C10orf107	5.21168	-3.09812	6.71641	0.00262965	0.0210662	-0.814857
10060	ENSG00000156261	CCT8	-0.76927	7.68916	-8.378	0.00114795	0.0154771	-0.814945
4795	ENSG00000117791	MARC2	0.81844	4.7007	8.14176	0.00127929	0.0161979	-0.815714
13710	ENSG00000173638	SLC19A1	-0.899646	4.39901	-8.03626	0.00134394	0.0164945	-0.8158
17429	ENSG00000196421	LINC00176	2.40154	-0.365309	6.7877	0.0025288	0.0207237	-0.81623
9590	ENSG00000152208	GRID2	2.3977	3.02778	7.48162	0.00175908	0.0178789	-0.816954
4305	ENSG00000114302	PRKAR2A	-0.671501	6.0289	-8.38533	0.00114415	0.0154488	-0.817445
227	ENSG00000008516	MMP25	2.94923	-2.26981	6.70212	0.00265046	0.0211606	-0.819091
42839	ENSG00000251129	RP11-734I18.1	4.17928	-1.38585	6.70059	0.00265271	0.0211606	-0.819376
1287	ENSG00000074706	IPCEF1	3.41803	-3.20197	6.72399	0.00261869	0.021027	-0.819432
16031	ENSG00000184613	NELL2	4.52327	4.17137	7.55889	0.00169256	0.0176629	-0.820491
11853	ENSG00000165996	PTPLA	1.38879	3.56046	7.71054	0.00157081	0.0172742	-0.820592
15869	ENSG00000183955	SETD8	-0.744948	4.95754	-8.20288	0.00124359	0.0160303	-0.821252
7627	ENSG00000137877	SPTBN5	2.98979	1.28392	7.00481	0.00224974	0.0197728	-0.822066
5981	ENSG00000127564	PKMYT1	-1.20748	4.34133	-7.98245	0.00137847	0.016618	-0.82252
10245	ENSG00000157851	DPYSL5	2.61139	-0.514041	6.75856	0.00256944	0.020865	-0.823184
3788	ENSG00000110195	FOLR1	4.22744	2.35743	7.14682	0.00208764	0.0190943	-0.825912
7631	ENSG00000137941	TTLL7	1.44742	2.2878	7.30246	0.00192622	0.0183806	-0.826484
5959	ENSG00000127415	IDUA	1.91546	2.90982	7.45393	0.00178371	0.0179644	-0.83169
3863	ENSG00000110921	MVK	-0.992938	4.1055	-7.90037	0.00143329	0.0168786	-0.832375
5495	ENSG00000124107	SLPI	7.33338	-1.24213	6.66586	0.00270419	0.0213762	-0.836548
5670	ENSG00000125285	SOX21	2.30096	1.5987	7.07696	0.0021655	0.0194503	-0.838767
2011	ENSG00000093009	CDC45	-1.21542	4.05456	-7.85586	0.00146416	0.0168873	-0.83913
15811	ENSG00000183742	MACC1	6.02188	0.321429	6.72351	0.00261939	0.021027	-0.839759
7446	ENSG00000136938	ANP32B	-0.67738	7.96631	-8.30962	0.00118417	0.0156267	-0.843339
7891	ENSG00000139428	MMAB	-0.827319	4.35596	-7.97785	0.00138147	0.0166277	-0.843395
4986	ENSG00000119714	GPR68	4.14955	-1.88536	6.65222	0.00272474	0.0214238	-0.84381
5689	ENSG00000125414	MYH2	5.52377	-3.73084	6.66578	0.0027043	0.0213762	-0.843956
2228	ENSG00000100170	SLC5A1	4.82851	-2.92003	6.65905	0.00271443	0.0214131	-0.844384
10709	ENSG00000161509	GRIN2C	3.06095	-1.82867	6.65032	0.00272763	0.0214238	-0.84483
11117	ENSG00000163430	FSTL1	3.7324	6.42119	8.1689	0.00126329	0.0160876	-0.84485
2891	ENSG00000104059	FAM189A1	5.77359	-1.24507	6.64887	0.00272983	0.0214238	-0.845538
8402	ENSG00000143167	GPA33	5.10018	-2.78303	6.65036	0.00272756	0.0214238	-0.847488
49701	ENSG00000259976	RP11-553L6.5	1.53437	1.31288	7.02433	0.00222655	0.0196946	-0.848637
8994	ENSG00000147082	CCNB3	-1.20916	2.24777	-7.25911	0.00196959	0.0185776	-0.848947
10206	ENSG00000157500	APPL1	-0.669585	6.78403	-8.34722	0.00116408	0.0155562	-0.850854
911	ENSG00000064835	POU1F1	4.63202	-3.38621	6.65368	0.00272253	0.0214238	-0.850919
3921	ENSG00000111344	RASAL1	3.02871	-0.0258913	6.75022	0.00258122	0.0209036	-0.852445
3827	ENSG00000110660	SLC35F2	-0.72842	7.57407	-8.31479	0.00118138	0.0156267	-0.85374
11303	ENSG00000163950	SLBP	-0.674566	6.60599	-8.3411	0.00116732	0.0155582	-0.85414
8734	ENSG00000145103	ILDR1	3.85222	-2.37076	6.63753	0.00274709	0.0214893	-0.855015
708	ENSG00000052344	PRSS8	6.35147	-1.9148	6.6296	0.00275925	0.0215244	-0.855662
42847	ENSG00000251141	RP11-53O19.1	2.95124	-0.445777	6.70077	0.00265245	0.0211606	-0.856933
50809	ENSG00000261409	RP6-24A23.7	5.99084	-3.5024	6.63328	0.00275361	0.0215145	-0.857741
45993	ENSG00000254703	SENCR	3.56181	-1.34831	6.63093	0.00275721	0.0215244	-0.860117
7697	ENSG00000138193	PLCE1	3.33543	3.5083	7.46294	0.00177565	0.0179421	-0.861828
15384	ENSG00000182132	KCNIP1	4.22183	-0.34721	6.67694	0.00268763	0.0213045	-0.862085
4020	ENSG00000111962	UST	5.44758	-0.371606	6.64796	0.0027312	0.0214238	-0.863708
40989	ENSG00000248429	RP11-597D13.9	7.19659	-1.16628	6.6125	0.00278571	0.0216055	-0.865459
15922	ENSG00000184205	TSPYL2	0.74747	6.91888	8.31428	0.00118166	0.0156267	-0.868039
40160	ENSG00000243978	RGAG1	4.13666	0.0377592	6.70166	0.00265114	0.0211606	-0.868748
4205	ENSG00000113328	CCNG1	-0.72783	7.29706	-8.30036	0.00118918	0.0156638	-0.869114
12307	ENSG00000167747	C19orf48	-0.901521	6.23087	-8.29517	0.00119201	0.0156638	-0.870886
1276	ENSG00000074410	CA12	3.51645	3.05253	7.30473	0.00192399	0.0183759	-0.87239
5900	ENSG00000126785	RHOJ	6.78876	-2.3106	6.59755	0.00280908	0.0216552	-0.872896
11519	ENSG00000164647	STEAP1	5.02609	1.56973	6.85896	0.00243272	0.0204468	-0.874003
164	ENSG00000006788	MYH13	6.08234	-3.45681	6.59748	0.00280921	0.0216552	-0.875941
7879	ENSG00000139330	KERA	7.91667	1.00041	6.6486	0.00273023	0.0214238	-0.878657
18067	ENSG00000198242	RPL23A	-0.695314	6.70967	-8.29698	0.00119102	0.0156638	-0.878765
9103	ENSG00000147852	VLDLR	3.67037	1.22576	6.86026	0.00243102	0.0204468	-0.881208
16495	ENSG00000186310	NAP1L3	1.59805	3.8026	7.67409	0.00159905	0.0172779	-0.881704
804	ENSG00000058804	NDC1	-0.891175	5.68884	-8.2274	0.00122962	0.0159445	-0.881749
9180	ENSG00000148468	FAM171A1	5.31583	-1.1804	6.5827	0.00283255	0.0217587	-0.88283
12019	ENSG00000166582	CENPV	-1.16852	5.03289	-8.08289	0.00131488	0.0163828	-0.88453
[truncated: 17,621 more rows]
